# Supplementary material for: Detection and annotation of plant organs from digitised herbarium scans using deep learning
Source: Biodivers Data J. 2020 Dec 10;8:e57090. doi: 10.3897/BDJ.8.e57090 (PMC7746675; doi:10.3897/BDJ.8.e57090)
Supplement: Supplementary material 1 — Plant Organ Annotations [file bdj-08-e57090-s001.zip]

Archive with 858 entries (856 files):
- MNHN Paris Herbarium/
- MNHN Paris Herbarium/436951392.xml
- MNHN Paris Herbarium/436951393.xml
- MNHN Paris Herbarium/436951394.xml
- MNHN Paris Herbarium/436951406.xml
- MNHN Paris Herbarium/436951420.xml
- MNHN Paris Herbarium/436951425.xml
- MNHN Paris Herbarium/436951439.xml
- MNHN Paris Herbarium/436951449.xml
- MNHN Paris Herbarium/436951456.xml
- MNHN Paris Herbarium/436951492.xml
- MNHN Paris Herbarium/436951494.xml
- MNHN Paris Herbarium/436951539.xml
- MNHN Paris Herbarium/436951577.xml
- MNHN Paris Herbarium/436951625.xml
- MNHN Paris Herbarium/436951989.xml
- MNHN Paris Herbarium/436952037.xml
- MNHN Paris Herbarium/436952038.xml
- MNHN Paris Herbarium/436952151.xml
- MNHN Paris Herbarium/436952159.xml
- MNHN Paris Herbarium/436952171.xml
- MNHN Paris Herbarium/436952178.xml
- MNHN Paris Herbarium/436952179.xml
- MNHN Paris Herbarium/436952211.xml
- MNHN Paris Herbarium/436952258.xml
- MNHN Paris Herbarium/436952268.xml
- MNHN Paris Herbarium/436952269.xml
- MNHN Paris Herbarium/436952274.xml
- MNHN Paris Herbarium/436952275.xml
- MNHN Paris Herbarium/436952280.xml
- MNHN Paris Herbarium/436952282.xml
- MNHN Paris Herbarium/436952290.xml
- MNHN Paris Herbarium/436952292.xml
- MNHN Paris Herbarium/436952293.xml
- MNHN Paris Herbarium/436952298.xml
- MNHN Paris Herbarium/436952299.xml
- MNHN Paris Herbarium/436952300.xml
- MNHN Paris Herbarium/436952302.xml
- MNHN Paris Herbarium/436952303.xml
- MNHN Paris Herbarium/436952304.xml
- MNHN Paris Herbarium/436952363.xml
- MNHN Paris Herbarium/436952428.xml
- MNHN Paris Herbarium/436952454.xml
- MNHN Paris Herbarium/436952455.xml
- MNHN Paris Herbarium/436952460.xml
- MNHN Paris Herbarium/436952481.xml
- MNHN Paris Herbarium/436952485.xml
- MNHN Paris Herbarium/436952489.xml
- MNHN Paris Herbarium/436952516.xml
- MNHN Paris Herbarium/436952517.xml
- MNHN Paris Herbarium/436952577.xml
- MNHN Paris Herbarium/436952581.xml
- MNHN Paris Herbarium/436952594.xml
- MNHN Paris Herbarium/436952755.xml
- MNHN Paris Herbarium/436952758.xml
- MNHN Paris Herbarium/436952760.xml
- MNHN Paris Herbarium/436952769.xml
- MNHN Paris Herbarium/436952781.xml
- MNHN Paris Herbarium/436952784.xml
- MNHN Paris Herbarium/436952785.xml
- MNHN Paris Herbarium/436952828.xml
- MNHN Paris Herbarium/436952829.xml
- MNHN Paris Herbarium/436952830.xml
- MNHN Paris Herbarium/436952832.xml
- MNHN Paris Herbarium/436952834.xml
- MNHN Paris Herbarium/436952846.xml
- MNHN Paris Herbarium/436952847.xml
- MNHN Paris Herbarium/436952848.xml
- MNHN Paris Herbarium/436952881.xml
- MNHN Paris Herbarium/436952882.xml
- MNHN Paris Herbarium/436952935.xml
- MNHN Paris Herbarium/436952975.xml
- MNHN Paris Herbarium/436953001.xml
- MNHN Paris Herbarium/436953003.xml
- MNHN Paris Herbarium/436953004.xml
- MNHN Paris Herbarium/436953005.xml
- MNHN Paris Herbarium/436953008.xml
- MNHN Paris Herbarium/436953010.xml
- MNHN Paris Herbarium/436953014.xml
- MNHN Paris Herbarium/436953015.xml
- MNHN Paris Herbarium/436953024.xml
- MNHN Paris Herbarium/436953071.xml
- MNHN Paris Herbarium/436953077.xml
- MNHN Paris Herbarium/436953107.xml
- MNHN Paris Herbarium/436953152.xml
- MNHN Paris Herbarium/436953154.xml
- MNHN Paris Herbarium/436953162.xml
- MNHN Paris Herbarium/436953163.xml
- MNHN Paris Herbarium/436953164.xml
- MNHN Paris Herbarium/436953165.xml
- MNHN Paris Herbarium/436953200.xml
- MNHN Paris Herbarium/436953201.xml
- MNHN Paris Herbarium/436953203.xml
- MNHN Paris Herbarium/436953215.xml
- MNHN Paris Herbarium/436953224.xml
- MNHN Paris Herbarium/436953233.xml
- MNHN Paris Herbarium/436953243.xml
- MNHN Paris Herbarium/436953252.xml
- MNHN Paris Herbarium/436953297.xml
- MNHN Paris Herbarium/436953374.xml
- MNHN Paris Herbarium/436953407.xml
- MNHN Paris Herbarium/436953409.xml
- MNHN Paris Herbarium/436953419.xml
- MNHN Paris Herbarium/436953431.xml
- MNHN Paris Herbarium/436953439.xml
- MNHN Paris Herbarium/436953456.xml
- MNHN Paris Herbarium/436953465.xml
- MNHN Paris Herbarium/436953467.xml
- MNHN Paris Herbarium/436953476.xml
- MNHN Paris Herbarium/436953486.xml
- MNHN Paris Herbarium/436953490.xml
- MNHN Paris Herbarium/436953492.xml
- MNHN Paris Herbarium/436953507.xml
- MNHN Paris Herbarium/436953528.xml
- MNHN Paris Herbarium/436953531.xml
- MNHN Paris Herbarium/436953548.xml
- MNHN Paris Herbarium/436953549.xml
- MNHN Paris Herbarium/436953895.xml
- MNHN Paris Herbarium/436953999.xml
- MNHN Paris Herbarium/436954083.xml
- MNHN Paris Herbarium/436954091.xml
- MNHN Paris Herbarium/436954092.xml
- MNHN Paris Herbarium/436954103.xml
- MNHN Paris Herbarium/436954137.xml
- MNHN Paris Herbarium/436954159.xml
- MNHN Paris Herbarium/436954188.xml
- MNHN Paris Herbarium/436954223.xml
- MNHN Paris Herbarium/436954230.xml
- MNHN Paris Herbarium/436954348.xml
- MNHN Paris Herbarium/436954354.xml
- MNHN Paris Herbarium/436954355.xml
- MNHN Paris Herbarium/436954401.xml
- MNHN Paris Herbarium/436954403.xml
- MNHN Paris Herbarium/436954416.xml
- MNHN Paris Herbarium/436954417.xml
- MNHN Paris Herbarium/436954439.xml
- MNHN Paris Herbarium/436954442.xml
- MNHN Paris Herbarium/436954446.xml
- MNHN Paris Herbarium/436954486.xml
- MNHN Paris Herbarium/436954499.xml
- MNHN Paris Herbarium/436954500.xml
- MNHN Paris Herbarium/436954538.xml
- MNHN Paris Herbarium/436954540.xml
- MNHN Paris Herbarium/436954557.xml
- MNHN Paris Herbarium/436954558.xml
- MNHN Paris Herbarium/436954561.xml
- MNHN Paris Herbarium/436954607.xml
- MNHN Paris Herbarium/436954613.xml
- MNHN Paris Herbarium/436954614.xml
- MNHN Paris Herbarium/436954707.xml
- MNHN Paris Herbarium/436954710.xml
- MNHN Paris Herbarium/436954747.xml
- MNHN Paris Herbarium/436954755.xml
- MNHN Paris Herbarium/436954757.xml
- MNHN Paris Herbarium/436954783.xml
- MNHN Paris Herbarium/436954865.xml
- MNHN Paris Herbarium/436954872.xml
- MNHN Paris Herbarium/436954956.xml
- MNHN Paris Herbarium/436954959.xml
- MNHN Paris Herbarium/436954963.xml
- MNHN Paris Herbarium/436955068.xml
- MNHN Paris Herbarium/436955080.xml
- MNHN Paris Herbarium/436955097.xml
- MNHN Paris Herbarium/436955171.xml
- MNHN Paris Herbarium/436955214.xml
- MNHN Paris Herbarium/436955260.xml
- MNHN Paris Herbarium/436955295.xml
- MNHN Paris Herbarium/436955300.xml
- MNHN Paris Herbarium/436955340.xml
- MNHN Paris Herbarium/436955541.xml
- MNHN Paris Herbarium/436955562.xml
- MNHN Paris Herbarium/436955565.xml
- MNHN Paris Herbarium/436955567.xml
- MNHN Paris Herbarium/436955586.xml
- MNHN Paris Herbarium/436955587.xml
- MNHN Paris Herbarium/436955589.xml
- MNHN Paris Herbarium/436955604.xml
- MNHN Paris Herbarium/436955606.xml
- MNHN Paris Herbarium/436955618.xml
- MNHN Paris Herbarium/436955619.xml
- MNHN Paris Herbarium/436955622.xml
- MNHN Paris Herbarium/436955624.xml
- MNHN Paris Herbarium/436955630.xml
- MNHN Paris Herbarium/436955638.xml
- MNHN Paris Herbarium/436955642.xml
- MNHN Paris Herbarium/436955643.xml
- MNHN Paris Herbarium/436955724.xml
- MNHN Paris Herbarium/436955725.xml
- MNHN Paris Herbarium/436955727.xml
- MNHN Paris Herbarium/436955728.xml
- MNHN Paris Herbarium/436955729.xml
- MNHN Paris Herbarium/436955736.xml
- MNHN Paris Herbarium/436955748.xml
- MNHN Paris Herbarium/436955759.xml
- MNHN Paris Herbarium/436955760.xml
- MNHN Paris Herbarium/436955761.xml
- MNHN Paris Herbarium/436955763.xml
- MNHN Paris Herbarium/436955765.xml
- MNHN Paris Herbarium/436955766.xml
- MNHN Paris Herbarium/436955770.xml
- MNHN Paris Herbarium/436955771.xml
- MNHN Paris Herbarium/436955772.xml
- MNHN Paris Herbarium/436955781.xml
- MNHN Paris Herbarium/436955796.xml
- MNHN Paris Herbarium/436956241.xml
- MNHN Paris Herbarium/436956269.xml
- MNHN Paris Herbarium/436956292.xml
- MNHN Paris Herbarium/436956323.xml
- MNHN Paris Herbarium/436956336.xml
- MNHN Paris Herbarium/436956348.xml
- MNHN Paris Herbarium/436956360.xml
- MNHN Paris Herbarium/436956361.xml
- MNHN Paris Herbarium/436956366.xml
- MNHN Paris Herbarium/436956367.xml
- MNHN Paris Herbarium/436956369.xml
- MNHN Paris Herbarium/436956378.xml
- MNHN Paris Herbarium/436956379.xml
- MNHN Paris Herbarium/436956382.xml
- MNHN Paris Herbarium/436956383.xml
- MNHN Paris Herbarium/436956384.xml
- MNHN Paris Herbarium/436956394.xml
- MNHN Paris Herbarium/436956395.xml
- MNHN Paris Herbarium/436956400.xml
- MNHN Paris Herbarium/436956401.xml
- MNHN Paris Herbarium/436956402.xml
- MNHN Paris Herbarium/436956404.xml
- MNHN Paris Herbarium/436956405.xml
- MNHN Paris Herbarium/436956406.xml
- MNHN Paris Herbarium/436956407.xml
- MNHN Paris Herbarium/436956410.xml
- MNHN Paris Herbarium/436956411.xml
- MNHN Paris Herbarium/436956414.xml
- MNHN Paris Herbarium/436956416.xml
- MNHN Paris Herbarium/436956419.xml
- MNHN Paris Herbarium/436956420.xml
- MNHN Paris Herbarium/436956421.xml
- MNHN Paris Herbarium/436956422.xml
- MNHN Paris Herbarium/436956423.xml
- MNHN Paris Herbarium/436956425.xml
- MNHN Paris Herbarium/436956438.xml
- MNHN Paris Herbarium/436956439.xml
- MNHN Paris Herbarium/436956440.xml
- MNHN Paris Herbarium/436956445.xml
- MNHN Paris Herbarium/436956483.xml
- MNHN Paris Herbarium/436956488.xml
- MNHN Paris Herbarium/436956496.xml
- MNHN Paris Herbarium/436956497.xml
- MNHN Paris Herbarium/436956499.xml
- MNHN Paris Herbarium/436956504.xml
- MNHN Paris Herbarium/436956506.xml
- MNHN Paris Herbarium/436956508.xml
- MNHN Paris Herbarium/436956509.xml
- MNHN Paris Herbarium/436956513.xml
- MNHN Paris Herbarium/436956876.xml
- MNHN Paris Herbarium/436956942.xml
- MNHN Paris Herbarium/436956943.xml
- MNHN Paris Herbarium/436957062.xml
- MNHN Paris Herbarium/436957200.xml
- MNHN Paris Herbarium/436957219.xml
- MNHN Paris Herbarium/436957270.xml
- MNHN Paris Herbarium/436957286.xml
- MNHN Paris Herbarium/436957551.xml
- MNHN Paris Herbarium/436957568.xml
- MNHN Paris Herbarium/436957613.xml
- MNHN Paris Herbarium/436957765.xml
- MNHN Paris Herbarium/436957890.xml
- MNHN Paris Herbarium/436957892.xml
- MNHN Paris Herbarium/436958043.xml
- MNHN Paris Herbarium/436958045.xml
- MNHN Paris Herbarium/436958051.xml
- MNHN Paris Herbarium/436958052.xml
- MNHN Paris Herbarium/436958436.xml
- MNHN Paris Herbarium/436958439.xml
- MNHN Paris Herbarium/436958447.xml
- MNHN Paris Herbarium/436958511.xml
- MNHN Paris Herbarium/436958542.xml
- MNHN Paris Herbarium/436958572.xml
- MNHN Paris Herbarium/436958592.xml
- MNHN Paris Herbarium/436958600.xml
- MNHN Paris Herbarium/436958601.xml
- MNHN Paris Herbarium/436958611.xml
- MNHN Paris Herbarium/436958630.xml
- MNHN Paris Herbarium/436958633.xml
- MNHN Paris Herbarium/436958636.xml
- MNHN Paris Herbarium/436958660.xml
- MNHN Paris Herbarium/436958687.xml
- MNHN Paris Herbarium/436958692.xml
- MNHN Paris Herbarium/436958698.xml
- MNHN Paris Herbarium/436958734.xml
- MNHN Paris Herbarium/436958736.xml
- MNHN Paris Herbarium/436958810.xml
- MNHN Paris Herbarium/436958833.xml
- MNHN Paris Herbarium/436958922.xml
- MNHN Paris Herbarium/436958939.xml
- MNHN Paris Herbarium/436958944.xml
- MNHN Paris Herbarium/436958950.xml
- MNHN Paris Herbarium/436958956.xml
- MNHN Paris Herbarium/436958957.xml
- MNHN Paris Herbarium/436958963.xml
- MNHN Paris Herbarium/436959003.xml
[truncated: 558 more entries]
