# Supplementary material for: Detection and annotation of plant organs from digitised herbarium scans using deep learning
Source: Biodivers Data J. 2020 Dec 10;8:e57090. doi: 10.3897/BDJ.8.e57090 (PMC7746675; doi:10.3897/BDJ.8.e57090)
Supplement: Supplementary material 1 — Plant Organ Annotations [file bdj-08-e57090-s001.zip › MNHN Paris Herbarium/436951456.xml]

<annotation>
	<folder>scans</folder>
	<filename>436951456.jpg</filename>
	<path>dataset/HerbarParis/scans/436951456.jpg</path>
	<source>
		<database>MNHN</database>
	</source>
	<size>
		<width>800</width>
		<height>1200</height>
		<depth>3</depth>
	</size>
	<segmented>0</segmented>
	<object>
		<name>flower</name>
		<pose>Unspecified</pose>
		<truncated>0</truncated>
		<difficult>0</difficult>
		<bndbox>
			<xmin>86</xmin>
			<ymin>71</ymin>
			<xmax>182</xmax>
			<ymax>146</ymax>
		</bndbox>
	</object>
	<object>
		<name>flower</name>
		<pose>Unspecified</pose>
		<truncated>0</truncated>
		<difficult>0</difficult>
		<bndbox>
			<xmin>198</xmin>
			<ymin>66</ymin>
			<xmax>256</xmax>
			<ymax>132</ymax>
		</bndbox>
	</object>
	<object>
		<name>flower</name>
		<pose>Unspecified</pose>
		<truncated>0</truncated>
		<difficult>0</difficult>
		<bndbox>
			<xmin>273</xmin>
			<ymin>23</ymin>
			<xmax>326</xmax>
			<ymax>100</ymax>
		</bndbox>
	</object>
	<object>
		<name>flower</name>
		<pose>Unspecified</pose>
		<truncated>0</truncated>
		<difficult>0</difficult>
		<bndbox>
			<xmin>642</xmin>
			<ymin>28</ymin>
			<xmax>728</xmax>
			<ymax>114</ymax>
		</bndbox>
	</object>
	<object>
		<name>flower</name>
		<pose>Unspecified</pose>
		<truncated>0</truncated>
		<difficult>0</difficult>
		<bndbox>
			<xmin>442</xmin>
			<ymin>325</ymin>
			<xmax>521</xmax>
			<ymax>387</ymax>
		</bndbox>
	</object>
	<object>
		<name>flower</name>
		<pose>Unspecified</pose>
		<truncated>0</truncated>
		<difficult>0</difficult>
		<bndbox>
			<xmin>63</xmin>
			<ymin>376</ymin>
			<xmax>175</xmax>
			<ymax>569</ymax>
		</bndbox>
	</object>
	<object>
		<name>flower</name>
		<pose>Unspecified</pose>
		<truncated>0</truncated>
		<difficult>0</difficult>
		<bndbox>
			<xmin>471</xmin>
			<ymin>474</ymin>
			<xmax>551</xmax>
			<ymax>582</ymax>
		</bndbox>
	</object>
	<object>
		<name>flower</name>
		<pose>Unspecified</pose>
		<truncated>0</truncated>
		<difficult>0</difficult>
		<bndbox>
			<xmin>591</xmin>
			<ymin>530</ymin>
			<xmax>677</xmax>
			<ymax>640</ymax>
		</bndbox>
	</object>
	<object>
		<name>flower</name>
		<pose>Unspecified</pose>
		<truncated>0</truncated>
		<difficult>0</difficult>
		<bndbox>
			<xmin>286</xmin>
			<ymin>832</ymin>
			<xmax>369</xmax>
			<ymax>912</ymax>
		</bndbox>
	</object>
	<object>
		<name>leaf</name>
		<pose>Unspecified</pose>
		<truncated>0</truncated>
		<difficult>0</difficult>
		<bndbox>
			<xmin>75</xmin>
			<ymin>846</ymin>
			<xmax>268</xmax>
			<ymax>953</ymax>
		</bndbox>
	</object>
	<object>
		<name>leaf</name>
		<pose>Unspecified</pose>
		<truncated>0</truncated>
		<difficult>0</difficult>
		<bndbox>
			<xmin>66</xmin>
			<ymin>704</ymin>
			<xmax>153</xmax>
			<ymax>946</ymax>
		</bndbox>
	</object>
	<object>
		<name>leaf</name>
		<pose>Unspecified</pose>
		<truncated>0</truncated>
		<difficult>0</difficult>
		<bndbox>
			<xmin>61</xmin>
			<ymin>752</ymin>
			<xmax>250</xmax>
			<ymax>824</ymax>
		</bndbox>
	</object>
	<object>
		<name>leaf</name>
		<pose>Unspecified</pose>
		<truncated>0</truncated>
		<difficult>0</difficult>
		<bndbox>
			<xmin>306</xmin>
			<ymin>580</ymin>
			<xmax>449</xmax>
			<ymax>826</ymax>
		</bndbox>
	</object>
	<object>
		<name>leaf</name>
		<pose>Unspecified</pose>
		<truncated>0</truncated>
		<difficult>0</difficult>
		<bndbox>
			<xmin>64</xmin>
			<ymin>650</ymin>
			<xmax>230</xmax>
			<ymax>701</ymax>
		</bndbox>
	</object>
	<object>
		<name>leaf</name>
		<pose>Unspecified</pose>
		<truncated>0</truncated>
		<difficult>0</difficult>
		<bndbox>
			<xmin>448</xmin>
			<ymin>700</ymin>
			<xmax>620</xmax>
			<ymax>776</ymax>
		</bndbox>
	</object>
	<object>
		<name>leaf</name>
		<pose>Unspecified</pose>
		<truncated>0</truncated>
		<difficult>0</difficult>
		<bndbox>
			<xmin>465</xmin>
			<ymin>577</ymin>
			<xmax>626</xmax>
			<ymax>698</ymax>
		</bndbox>
	</object>
	<object>
		<name>leaf</name>
		<pose>Unspecified</pose>
		<truncated>0</truncated>
		<difficult>0</difficult>
		<bndbox>
			<xmin>533</xmin>
			<ymin>236</ymin>
			<xmax>722</xmax>
			<ymax>314</ymax>
		</bndbox>
	</object>
	<object>
		<name>leaf</name>
		<pose>Unspecified</pose>
		<truncated>0</truncated>
		<difficult>0</difficult>
		<bndbox>
			<xmin>634</xmin>
			<ymin>110</ymin>
			<xmax>717</xmax>
			<ymax>250</ymax>
		</bndbox>
	</object>
	<object>
		<name>leaf</name>
		<pose>Unspecified</pose>
		<truncated>0</truncated>
		<difficult>0</difficult>
		<bndbox>
			<xmin>4</xmin>
			<ymin>68</ymin>
			<xmax>102</xmax>
			<ymax>266</ymax>
		</bndbox>
	</object>
	<object>
		<name>leaf</name>
		<pose>Unspecified</pose>
		<truncated>0</truncated>
		<difficult>0</difficult>
		<bndbox>
			<xmin>246</xmin>
			<ymin>68</ymin>
			<xmax>419</xmax>
			<ymax>256</ymax>
		</bndbox>
	</object>
	<object>
		<name>leaf</name>
		<pose>Unspecified</pose>
		<truncated>0</truncated>
		<difficult>0</difficult>
		<bndbox>
			<xmin>330</xmin>
			<ymin>210</ymin>
			<xmax>442</xmax>
			<ymax>296</ymax>
		</bndbox>
	</object>
	<object>
		<name>stem</name>
		<pose>Unspecified</pose>
		<truncated>0</truncated>
		<difficult>0</difficult>
		<bndbox>
			<xmin>283</xmin>
			<ymin>446</ymin>
			<xmax>465</xmax>
			<ymax>506</ymax>
		</bndbox>
	</object>
	<object>
		<name>stem</name>
		<pose>Unspecified</pose>
		<truncated>0</truncated>
		<difficult>0</difficult>
		<bndbox>
			<xmin>219</xmin>
			<ymin>272</ymin>
			<xmax>284</xmax>
			<ymax>435</ymax>
		</bndbox>
	</object>
	<object>
		<name>leaf</name>
		<pose>Unspecified</pose>
		<truncated>0</truncated>
		<difficult>0</difficult>
		<bndbox>
			<xmin>60</xmin>
			<ymin>286</ymin>
			<xmax>122</xmax>
			<ymax>440</ymax>
		</bndbox>
	</object>
	<object>
		<name>leaf</name>
		<pose>Unspecified</pose>
		<truncated>0</truncated>
		<difficult>0</difficult>
		<bndbox>
			<xmin>72</xmin>
			<ymin>565</ymin>
			<xmax>153</xmax>
			<ymax>609</ymax>
		</bndbox>
	</object>
	<object>
		<name>leaf</name>
		<pose>Unspecified</pose>
		<truncated>0</truncated>
		<difficult>0</difficult>
		<bndbox>
			<xmin>93</xmin>
			<ymin>611</ymin>
			<xmax>227</xmax>
			<ymax>688</ymax>
		</bndbox>
	</object>
	<object>
		<name>leaf</name>
		<pose>Unspecified</pose>
		<truncated>0</truncated>
		<difficult>0</difficult>
		<bndbox>
			<xmin>550</xmin>
			<ymin>758</ymin>
			<xmax>697</xmax>
			<ymax>852</ymax>
		</bndbox>
	</object>
	<object>
		<name>stem</name>
		<pose>Unspecified</pose>
		<truncated>0</truncated>
		<difficult>0</difficult>
		<bndbox>
			<xmin>370</xmin>
			<ymin>840</ymin>
			<xmax>442</xmax>
			<ymax>986</ymax>
		</bndbox>
	</object>
	<object>
		<name>stem</name>
		<pose>Unspecified</pose>
		<truncated>1</truncated>
		<difficult>0</difficult>
		<bndbox>
			<xmin>686</xmin>
			<ymin>849</ymin>
			<xmax>800</xmax>
			<ymax>937</ymax>
		</bndbox>
	</object>
	<object>
		<name>leaf</name>
		<pose>Unspecified</pose>
		<truncated>0</truncated>
		<difficult>0</difficult>
		<bndbox>
			<xmin>642</xmin>
			<ymin>485</ymin>
			<xmax>683</xmax>
			<ymax>516</ymax>
		</bndbox>
	</object>
	<object>
		<name>leaf</name>
		<pose>Unspecified</pose>
		<truncated>0</truncated>
		<difficult>0</difficult>
		<bndbox>
			<xmin>529</xmin>
			<ymin>400</ymin>
			<xmax>654</xmax>
			<ymax>497</ymax>
		</bndbox>
	</object>
	<object>
		<name>leaf</name>
		<pose>Unspecified</pose>
		<truncated>0</truncated>
		<difficult>0</difficult>
		<bndbox>
			<xmin>501</xmin>
			<ymin>262</ymin>
			<xmax>574</xmax>
			<ymax>433</ymax>
		</bndbox>
	</object>
	<object>
		<name>stem</name>
		<pose>Unspecified</pose>
		<truncated>0</truncated>
		<difficult>0</difficult>
		<bndbox>
			<xmin>684</xmin>
			<ymin>518</ymin>
			<xmax>754</xmax>
			<ymax>615</ymax>
		</bndbox>
	</object>
	<object>
		<name>stem</name>
		<pose>Unspecified</pose>
		<truncated>0</truncated>
		<difficult>0</difficult>
		<bndbox>
			<xmin>222</xmin>
			<ymin>283</ymin>
			<xmax>414</xmax>
			<ymax>424</ymax>
		</bndbox>
	</object>
	<object>
		<name>stem</name>
		<pose>Unspecified</pose>
		<truncated>0</truncated>
		<difficult>0</difficult>
		<bndbox>
			<xmin>420</xmin>
			<ymin>264</ymin>
			<xmax>529</xmax>
			<ymax>292</ymax>
		</bndbox>
	</object>
	<object>
		<name>flower</name>
		<pose>Unspecified</pose>
		<truncated>1</truncated>
		<difficult>0</difficult>
		<bndbox>
			<xmin>258</xmin>
			<ymin>1</ymin>
			<xmax>294</xmax>
			<ymax>27</ymax>
		</bndbox>
	</object>
	<object>
		<name>leaf</name>
		<pose>Unspecified</pose>
		<truncated>1</truncated>
		<difficult>0</difficult>
		<bndbox>
			<xmin>328</xmin>
			<ymin>1</ymin>
			<xmax>386</xmax>
			<ymax>67</ymax>
		</bndbox>
	</object>
	<object>
		<name>leaf</name>
		<pose>Unspecified</pose>
		<truncated>0</truncated>
		<difficult>0</difficult>
		<bndbox>
			<xmin>96</xmin>
			<ymin>146</ymin>
			<xmax>234</xmax>
			<ymax>284</ymax>
		</bndbox>
	</object>
	<object>
		<name>leaf</name>
		<pose>Unspecified</pose>
		<truncated>0</truncated>
		<difficult>0</difficult>
		<bndbox>
			<xmin>18</xmin>
			<ymin>222</ymin>
			<xmax>79</xmax>
			<ymax>366</ymax>
		</bndbox>
	</object>
	<object>
		<name>stem</name>
		<pose>Unspecified</pose>
		<truncated>0</truncated>
		<difficult>0</difficult>
		<bndbox>
			<xmin>391</xmin>
			<ymin>1051</ymin>
			<xmax>437</xmax>
			<ymax>1179</ymax>
		</bndbox>
	</object>
	<object>
		<name>flower</name>
		<pose>Unspecified</pose>
		<truncated>0</truncated>
		<difficult>0</difficult>
		<bndbox>
			<xmin>342</xmin>
			<ymin>976</ymin>
			<xmax>425</xmax>
			<ymax>1058</ymax>
		</bndbox>
	</object>
</annotation>
