# Supplementary material for: Detection and annotation of plant organs from digitised herbarium scans using deep learning
Source: Biodivers Data J. 2020 Dec 10;8:e57090. doi: 10.3897/BDJ.8.e57090 (PMC7746675; doi:10.3897/BDJ.8.e57090)
Supplement: Supplementary material 1 — Plant Organ Annotations [file bdj-08-e57090-s001.zip › MNHN Paris Herbarium/436952211.xml]

<annotation verified="yes">
	<folder>scans</folder>
	<filename>436952211.jpg</filename>
	<path>dataset/HerbarParis/scans/436952211.jpg</path>
	<source>
		<database>MNHN</database>
	</source>
	<size>
		<width>800</width>
		<height>1200</height>
		<depth>3</depth>
	</size>
	<segmented>0</segmented>
	<object>
		<name>flower</name>
		<pose>Unspecified</pose>
		<truncated>0</truncated>
		<difficult>0</difficult>
		<bndbox>
			<xmin>61</xmin>
			<ymin>486</ymin>
			<xmax>166</xmax>
			<ymax>581</ymax>
		</bndbox>
	</object>
	<object>
		<name>leaf</name>
		<pose>Unspecified</pose>
		<truncated>0</truncated>
		<difficult>0</difficult>
		<bndbox>
			<xmin>161</xmin>
			<ymin>363</ymin>
			<xmax>304</xmax>
			<ymax>712</ymax>
		</bndbox>
	</object>
	<object>
		<name>leaf</name>
		<pose>Unspecified</pose>
		<truncated>0</truncated>
		<difficult>0</difficult>
		<bndbox>
			<xmin>265</xmin>
			<ymin>217</ymin>
			<xmax>703</xmax>
			<ymax>610</ymax>
		</bndbox>
	</object>
	<object>
		<name>stem</name>
		<pose>Unspecified</pose>
		<truncated>0</truncated>
		<difficult>0</difficult>
		<bndbox>
			<xmin>190</xmin>
			<ymin>709</ymin>
			<xmax>261</xmax>
			<ymax>914</ymax>
		</bndbox>
	</object>
	<object>
		<name>stem</name>
		<pose>Unspecified</pose>
		<truncated>0</truncated>
		<difficult>0</difficult>
		<bndbox>
			<xmin>142</xmin>
			<ymin>61</ymin>
			<xmax>264</xmax>
			<ymax>356</ymax>
		</bndbox>
	</object>
	<object>
		<name>root</name>
		<pose>Unspecified</pose>
		<truncated>0</truncated>
		<difficult>0</difficult>
		<bndbox>
			<xmin>212</xmin>
			<ymin>914</ymin>
			<xmax>298</xmax>
			<ymax>1032</ymax>
		</bndbox>
	</object>
	<object>
		<name>stem</name>
		<pose>Unspecified</pose>
		<truncated>0</truncated>
		<difficult>0</difficult>
		<bndbox>
			<xmin>270</xmin>
			<ymin>665</ymin>
			<xmax>360</xmax>
			<ymax>912</ymax>
		</bndbox>
	</object>
	<object>
		<name>stem</name>
		<pose>Unspecified</pose>
		<truncated>0</truncated>
		<difficult>0</difficult>
		<bndbox>
			<xmin>114</xmin>
			<ymin>346</ymin>
			<xmax>153</xmax>
			<ymax>473</ymax>
		</bndbox>
	</object>
</annotation>
