# Supplementary material for: Detection and annotation of plant organs from digitised herbarium scans using deep learning
Source: Biodivers Data J. 2020 Dec 10;8:e57090. doi: 10.3897/BDJ.8.e57090 (PMC7746675; doi:10.3897/BDJ.8.e57090)
Supplement: Supplementary material 1 — Plant Organ Annotations [file bdj-08-e57090-s001.zip › MNHN Paris Herbarium/436952274.xml]

<annotation verified="yes">
	<folder>scans</folder>
	<filename>436952274.jpg</filename>
	<path>dataset/HerbarParis/scans/436952274.jpg</path>
	<source>
		<database>MNHN</database>
	</source>
	<size>
		<width>800</width>
		<height>1200</height>
		<depth>3</depth>
	</size>
	<segmented>0</segmented>
	<object>
		<name>leaf</name>
		<pose>Unspecified</pose>
		<truncated>0</truncated>
		<difficult>0</difficult>
		<bndbox>
			<xmin>374</xmin>
			<ymin>70</ymin>
			<xmax>496</xmax>
			<ymax>122</ymax>
		</bndbox>
	</object>
	<object>
		<name>leaf</name>
		<pose>Unspecified</pose>
		<truncated>0</truncated>
		<difficult>0</difficult>
		<bndbox>
			<xmin>393</xmin>
			<ymin>194</ymin>
			<xmax>500</xmax>
			<ymax>272</ymax>
		</bndbox>
	</object>
	<object>
		<name>leaf</name>
		<pose>Unspecified</pose>
		<truncated>0</truncated>
		<difficult>0</difficult>
		<bndbox>
			<xmin>364</xmin>
			<ymin>536</ymin>
			<xmax>565</xmax>
			<ymax>647</ymax>
		</bndbox>
	</object>
	<object>
		<name>leaf</name>
		<pose>Unspecified</pose>
		<truncated>0</truncated>
		<difficult>0</difficult>
		<bndbox>
			<xmin>364</xmin>
			<ymin>358</ymin>
			<xmax>529</xmax>
			<ymax>526</ymax>
		</bndbox>
	</object>
	<object>
		<name>leaf</name>
		<pose>Unspecified</pose>
		<truncated>0</truncated>
		<difficult>0</difficult>
		<bndbox>
			<xmin>412</xmin>
			<ymin>276</ymin>
			<xmax>607</xmax>
			<ymax>349</ymax>
		</bndbox>
	</object>
	<object>
		<name>leaf</name>
		<pose>Unspecified</pose>
		<truncated>0</truncated>
		<difficult>0</difficult>
		<bndbox>
			<xmin>559</xmin>
			<ymin>328</ymin>
			<xmax>691</xmax>
			<ymax>494</ymax>
		</bndbox>
	</object>
	<object>
		<name>leaf</name>
		<pose>Unspecified</pose>
		<truncated>0</truncated>
		<difficult>0</difficult>
		<bndbox>
			<xmin>115</xmin>
			<ymin>265</ymin>
			<xmax>314</xmax>
			<ymax>358</ymax>
		</bndbox>
	</object>
	<object>
		<name>leaf</name>
		<pose>Unspecified</pose>
		<truncated>0</truncated>
		<difficult>0</difficult>
		<bndbox>
			<xmin>61</xmin>
			<ymin>358</ymin>
			<xmax>175</xmax>
			<ymax>518</ymax>
		</bndbox>
	</object>
	<object>
		<name>leaf</name>
		<pose>Unspecified</pose>
		<truncated>0</truncated>
		<difficult>0</difficult>
		<bndbox>
			<xmin>173</xmin>
			<ymin>340</ymin>
			<xmax>324</xmax>
			<ymax>561</ymax>
		</bndbox>
	</object>
	<object>
		<name>fruit</name>
		<pose>Unspecified</pose>
		<truncated>0</truncated>
		<difficult>0</difficult>
		<bndbox>
			<xmin>125</xmin>
			<ymin>491</ymin>
			<xmax>441</xmax>
			<ymax>1128</ymax>
		</bndbox>
	</object>
	<object>
		<name>stem</name>
		<pose>Unspecified</pose>
		<truncated>0</truncated>
		<difficult>0</difficult>
		<bndbox>
			<xmin>455</xmin>
			<ymin>654</ymin>
			<xmax>499</xmax>
			<ymax>1130</ymax>
		</bndbox>
	</object>
	<object>
		<name>stem</name>
		<pose>Unspecified</pose>
		<truncated>0</truncated>
		<difficult>0</difficult>
		<bndbox>
			<xmin>317</xmin>
			<ymin>63</ymin>
			<xmax>385</xmax>
			<ymax>314</ymax>
		</bndbox>
	</object>
	<object>
		<name>leaf</name>
		<pose>Unspecified</pose>
		<truncated>0</truncated>
		<difficult>0</difficult>
		<bndbox>
			<xmin>209</xmin>
			<ymin>17</ymin>
			<xmax>265</xmax>
			<ymax>62</ymax>
		</bndbox>
	</object>
	<object>
		<name>leaf</name>
		<pose>Unspecified</pose>
		<truncated>0</truncated>
		<difficult>0</difficult>
		<bndbox>
			<xmin>602</xmin>
			<ymin>264</ymin>
			<xmax>701</xmax>
			<ymax>351</ymax>
		</bndbox>
	</object>
	<object>
		<name>leaf</name>
		<pose>Unspecified</pose>
		<truncated>0</truncated>
		<difficult>0</difficult>
		<bndbox>
			<xmin>685</xmin>
			<ymin>251</ymin>
			<xmax>779</xmax>
			<ymax>343</ymax>
		</bndbox>
	</object>
	<object>
		<name>stem</name>
		<pose>Unspecified</pose>
		<truncated>0</truncated>
		<difficult>0</difficult>
		<bndbox>
			<xmin>365</xmin>
			<ymin>753</ymin>
			<xmax>480</xmax>
			<ymax>816</ymax>
		</bndbox>
	</object>
</annotation>
