# Supplementary material for: Detection and annotation of plant organs from digitised herbarium scans using deep learning
Source: Biodivers Data J. 2020 Dec 10;8:e57090. doi: 10.3897/BDJ.8.e57090 (PMC7746675; doi:10.3897/BDJ.8.e57090)
Supplement: Supplementary material 1 — Plant Organ Annotations [file bdj-08-e57090-s001.zip › MNHN Paris Herbarium/436952299.xml]

<annotation verified="yes">
	<folder>scans</folder>
	<filename>436952299.jpg</filename>
	<path>dataset/HerbarParis/scans/436952299.jpg</path>
	<source>
		<database>MNHN</database>
	</source>
	<size>
		<width>800</width>
		<height>1200</height>
		<depth>3</depth>
	</size>
	<segmented>0</segmented>
	<object>
		<name>leaf</name>
		<pose>Unspecified</pose>
		<truncated>0</truncated>
		<difficult>0</difficult>
		<bndbox>
			<xmin>206</xmin>
			<ymin>140</ymin>
			<xmax>434</xmax>
			<ymax>266</ymax>
		</bndbox>
	</object>
	<object>
		<name>leaf</name>
		<pose>Unspecified</pose>
		<truncated>0</truncated>
		<difficult>0</difficult>
		<bndbox>
			<xmin>45</xmin>
			<ymin>58</ymin>
			<xmax>169</xmax>
			<ymax>230</ymax>
		</bndbox>
	</object>
	<object>
		<name>leaf</name>
		<pose>Unspecified</pose>
		<truncated>0</truncated>
		<difficult>0</difficult>
		<bndbox>
			<xmin>255</xmin>
			<ymin>255</ymin>
			<xmax>511</xmax>
			<ymax>381</ymax>
		</bndbox>
	</object>
	<object>
		<name>leaf</name>
		<pose>Unspecified</pose>
		<truncated>0</truncated>
		<difficult>0</difficult>
		<bndbox>
			<xmin>16</xmin>
			<ymin>294</ymin>
			<xmax>181</xmax>
			<ymax>442</ymax>
		</bndbox>
	</object>
	<object>
		<name>leaf</name>
		<pose>Unspecified</pose>
		<truncated>0</truncated>
		<difficult>0</difficult>
		<bndbox>
			<xmin>12</xmin>
			<ymin>353</ymin>
			<xmax>203</xmax>
			<ymax>478</ymax>
		</bndbox>
	</object>
	<object>
		<name>leaf</name>
		<pose>Unspecified</pose>
		<truncated>0</truncated>
		<difficult>0</difficult>
		<bndbox>
			<xmin>272</xmin>
			<ymin>382</ymin>
			<xmax>545</xmax>
			<ymax>490</ymax>
		</bndbox>
	</object>
	<object>
		<name>leaf</name>
		<pose>Unspecified</pose>
		<truncated>0</truncated>
		<difficult>0</difficult>
		<bndbox>
			<xmin>45</xmin>
			<ymin>473</ymin>
			<xmax>269</xmax>
			<ymax>592</ymax>
		</bndbox>
	</object>
	<object>
		<name>leaf</name>
		<pose>Unspecified</pose>
		<truncated>0</truncated>
		<difficult>0</difficult>
		<bndbox>
			<xmin>336</xmin>
			<ymin>483</ymin>
			<xmax>462</xmax>
			<ymax>584</ymax>
		</bndbox>
	</object>
	<object>
		<name>leaf</name>
		<pose>Unspecified</pose>
		<truncated>0</truncated>
		<difficult>0</difficult>
		<bndbox>
			<xmin>353</xmin>
			<ymin>568</ymin>
			<xmax>465</xmax>
			<ymax>699</ymax>
		</bndbox>
	</object>
	<object>
		<name>leaf</name>
		<pose>Unspecified</pose>
		<truncated>0</truncated>
		<difficult>0</difficult>
		<bndbox>
			<xmin>679</xmin>
			<ymin>442</ymin>
			<xmax>779</xmax>
			<ymax>622</ymax>
		</bndbox>
	</object>
	<object>
		<name>leaf</name>
		<pose>Unspecified</pose>
		<truncated>0</truncated>
		<difficult>0</difficult>
		<bndbox>
			<xmin>509</xmin>
			<ymin>480</ymin>
			<xmax>653</xmax>
			<ymax>641</ymax>
		</bndbox>
	</object>
	<object>
		<name>leaf</name>
		<pose>Unspecified</pose>
		<truncated>0</truncated>
		<difficult>0</difficult>
		<bndbox>
			<xmin>440</xmin>
			<ymin>562</ymin>
			<xmax>593</xmax>
			<ymax>701</ymax>
		</bndbox>
	</object>
	<object>
		<name>leaf</name>
		<pose>Unspecified</pose>
		<truncated>0</truncated>
		<difficult>0</difficult>
		<bndbox>
			<xmin>653</xmin>
			<ymin>678</ymin>
			<xmax>767</xmax>
			<ymax>872</ymax>
		</bndbox>
	</object>
	<object>
		<name>leaf</name>
		<pose>Unspecified</pose>
		<truncated>0</truncated>
		<difficult>0</difficult>
		<bndbox>
			<xmin>576</xmin>
			<ymin>823</ymin>
			<xmax>678</xmax>
			<ymax>986</ymax>
		</bndbox>
	</object>
	<object>
		<name>leaf</name>
		<pose>Unspecified</pose>
		<truncated>0</truncated>
		<difficult>0</difficult>
		<bndbox>
			<xmin>581</xmin>
			<ymin>760</ymin>
			<xmax>665</xmax>
			<ymax>840</ymax>
		</bndbox>
	</object>
	<object>
		<name>leaf</name>
		<pose>Unspecified</pose>
		<truncated>0</truncated>
		<difficult>0</difficult>
		<bndbox>
			<xmin>483</xmin>
			<ymin>702</ymin>
			<xmax>654</xmax>
			<ymax>772</ymax>
		</bndbox>
	</object>
	<object>
		<name>leaf</name>
		<pose>Unspecified</pose>
		<truncated>0</truncated>
		<difficult>0</difficult>
		<bndbox>
			<xmin>361</xmin>
			<ymin>714</ymin>
			<xmax>550</xmax>
			<ymax>795</ymax>
		</bndbox>
	</object>
	<object>
		<name>leaf</name>
		<pose>Unspecified</pose>
		<truncated>0</truncated>
		<difficult>0</difficult>
		<bndbox>
			<xmin>294</xmin>
			<ymin>763</ymin>
			<xmax>540</xmax>
			<ymax>861</ymax>
		</bndbox>
	</object>
	<object>
		<name>leaf</name>
		<pose>Unspecified</pose>
		<truncated>0</truncated>
		<difficult>0</difficult>
		<bndbox>
			<xmin>422</xmin>
			<ymin>826</ymin>
			<xmax>505</xmax>
			<ymax>893</ymax>
		</bndbox>
	</object>
	<object>
		<name>flower</name>
		<pose>Unspecified</pose>
		<truncated>0</truncated>
		<difficult>0</difficult>
		<bndbox>
			<xmin>162</xmin>
			<ymin>172</ymin>
			<xmax>240</xmax>
			<ymax>219</ymax>
		</bndbox>
	</object>
	<object>
		<name>flower</name>
		<pose>Unspecified</pose>
		<truncated>0</truncated>
		<difficult>0</difficult>
		<bndbox>
			<xmin>148</xmin>
			<ymin>245</ymin>
			<xmax>191</xmax>
			<ymax>284</ymax>
		</bndbox>
	</object>
	<object>
		<name>flower</name>
		<pose>Unspecified</pose>
		<truncated>0</truncated>
		<difficult>0</difficult>
		<bndbox>
			<xmin>202</xmin>
			<ymin>224</ymin>
			<xmax>251</xmax>
			<ymax>267</ymax>
		</bndbox>
	</object>
	<object>
		<name>flower</name>
		<pose>Unspecified</pose>
		<truncated>0</truncated>
		<difficult>0</difficult>
		<bndbox>
			<xmin>248</xmin>
			<ymin>311</ymin>
			<xmax>284</xmax>
			<ymax>335</ymax>
		</bndbox>
	</object>
	<object>
		<name>flower</name>
		<pose>Unspecified</pose>
		<truncated>0</truncated>
		<difficult>0</difficult>
		<bndbox>
			<xmin>216</xmin>
			<ymin>274</ymin>
			<xmax>276</xmax>
			<ymax>304</ymax>
		</bndbox>
	</object>
	<object>
		<name>flower</name>
		<pose>Unspecified</pose>
		<truncated>0</truncated>
		<difficult>0</difficult>
		<bndbox>
			<xmin>183</xmin>
			<ymin>298</ymin>
			<xmax>235</xmax>
			<ymax>366</ymax>
		</bndbox>
	</object>
	<object>
		<name>flower</name>
		<pose>Unspecified</pose>
		<truncated>0</truncated>
		<difficult>0</difficult>
		<bndbox>
			<xmin>200</xmin>
			<ymin>426</ymin>
			<xmax>244</xmax>
			<ymax>454</ymax>
		</bndbox>
	</object>
	<object>
		<name>flower</name>
		<pose>Unspecified</pose>
		<truncated>0</truncated>
		<difficult>0</difficult>
		<bndbox>
			<xmin>261</xmin>
			<ymin>405</ymin>
			<xmax>301</xmax>
			<ymax>466</ymax>
		</bndbox>
	</object>
	<object>
		<name>flower</name>
		<pose>Unspecified</pose>
		<truncated>0</truncated>
		<difficult>0</difficult>
		<bndbox>
			<xmin>234</xmin>
			<ymin>371</ymin>
			<xmax>268</xmax>
			<ymax>428</ymax>
		</bndbox>
	</object>
	<object>
		<name>flower</name>
		<pose>Unspecified</pose>
		<truncated>0</truncated>
		<difficult>0</difficult>
		<bndbox>
			<xmin>294</xmin>
			<ymin>517</ymin>
			<xmax>327</xmax>
			<ymax>550</ymax>
		</bndbox>
	</object>
	<object>
		<name>flower</name>
		<pose>Unspecified</pose>
		<truncated>0</truncated>
		<difficult>0</difficult>
		<bndbox>
			<xmin>234</xmin>
			<ymin>542</ymin>
			<xmax>265</xmax>
			<ymax>567</ymax>
		</bndbox>
	</object>
	<object>
		<name>flower</name>
		<pose>Unspecified</pose>
		<truncated>0</truncated>
		<difficult>0</difficult>
		<bndbox>
			<xmin>293</xmin>
			<ymin>572</ymin>
			<xmax>346</xmax>
			<ymax>620</ymax>
		</bndbox>
	</object>
	<object>
		<name>flower</name>
		<pose>Unspecified</pose>
		<truncated>0</truncated>
		<difficult>0</difficult>
		<bndbox>
			<xmin>334</xmin>
			<ymin>649</ymin>
			<xmax>372</xmax>
			<ymax>699</ymax>
		</bndbox>
	</object>
	<object>
		<name>flower</name>
		<pose>Unspecified</pose>
		<truncated>0</truncated>
		<difficult>0</difficult>
		<bndbox>
			<xmin>316</xmin>
			<ymin>714</ymin>
			<xmax>378</xmax>
			<ymax>750</ymax>
		</bndbox>
	</object>
	<object>
		<name>flower</name>
		<pose>Unspecified</pose>
		<truncated>0</truncated>
		<difficult>0</difficult>
		<bndbox>
			<xmin>647</xmin>
			<ymin>557</ymin>
			<xmax>690</xmax>
			<ymax>608</ymax>
		</bndbox>
	</object>
	<object>
		<name>flower</name>
		<pose>Unspecified</pose>
		<truncated>0</truncated>
		<difficult>0</difficult>
		<bndbox>
			<xmin>689</xmin>
			<ymin>624</ymin>
			<xmax>738</xmax>
			<ymax>668</ymax>
		</bndbox>
	</object>
	<object>
		<name>flower</name>
		<pose>Unspecified</pose>
		<truncated>0</truncated>
		<difficult>0</difficult>
		<bndbox>
			<xmin>654</xmin>
			<ymin>649</ymin>
			<xmax>711</xmax>
			<ymax>690</ymax>
		</bndbox>
	</object>
	<object>
		<name>flower</name>
		<pose>Unspecified</pose>
		<truncated>0</truncated>
		<difficult>0</difficult>
		<bndbox>
			<xmin>608</xmin>
			<ymin>628</ymin>
			<xmax>661</xmax>
			<ymax>676</ymax>
		</bndbox>
	</object>
	<object>
		<name>flower</name>
		<pose>Unspecified</pose>
		<truncated>0</truncated>
		<difficult>0</difficult>
		<bndbox>
			<xmin>465</xmin>
			<ymin>673</ymin>
			<xmax>505</xmax>
			<ymax>712</ymax>
		</bndbox>
	</object>
	<object>
		<name>flower</name>
		<pose>Unspecified</pose>
		<truncated>0</truncated>
		<difficult>0</difficult>
		<bndbox>
			<xmin>576</xmin>
			<ymin>747</ymin>
			<xmax>639</xmax>
			<ymax>802</ymax>
		</bndbox>
	</object>
	<object>
		<name>flower</name>
		<pose>Unspecified</pose>
		<truncated>0</truncated>
		<difficult>0</difficult>
		<bndbox>
			<xmin>529</xmin>
			<ymin>762</ymin>
			<xmax>576</xmax>
			<ymax>802</ymax>
		</bndbox>
	</object>
	<object>
		<name>flower</name>
		<pose>Unspecified</pose>
		<truncated>0</truncated>
		<difficult>0</difficult>
		<bndbox>
			<xmin>510</xmin>
			<ymin>818</ymin>
			<xmax>540</xmax>
			<ymax>847</ymax>
		</bndbox>
	</object>
	<object>
		<name>flower</name>
		<pose>Unspecified</pose>
		<truncated>0</truncated>
		<difficult>0</difficult>
		<bndbox>
			<xmin>455</xmin>
			<ymin>797</ymin>
			<xmax>489</xmax>
			<ymax>820</ymax>
		</bndbox>
	</object>
	<object>
		<name>stem</name>
		<pose>Unspecified</pose>
		<truncated>0</truncated>
		<difficult>0</difficult>
		<bndbox>
			<xmin>394</xmin>
			<ymin>894</ymin>
			<xmax>581</xmax>
			<ymax>1035</ymax>
		</bndbox>
	</object>
	<object>
		<name>stem</name>
		<pose>Unspecified</pose>
		<truncated>0</truncated>
		<difficult>0</difficult>
		<bndbox>
			<xmin>301</xmin>
			<ymin>622</ymin>
			<xmax>355</xmax>
			<ymax>712</ymax>
		</bndbox>
	</object>
	<object>
		<name>stem</name>
		<pose>Unspecified</pose>
		<truncated>0</truncated>
		<difficult>0</difficult>
		<bndbox>
			<xmin>265</xmin>
			<ymin>489</ymin>
			<xmax>304</xmax>
			<ymax>584</ymax>
		</bndbox>
	</object>
	<object>
		<name>stem</name>
		<pose>Unspecified</pose>
		<truncated>0</truncated>
		<difficult>0</difficult>
		<bndbox>
			<xmin>602</xmin>
			<ymin>668</ymin>
			<xmax>642</xmax>
			<ymax>706</ymax>
		</bndbox>
	</object>
</annotation>
