# Supplementary material for: Detection and annotation of plant organs from digitised herbarium scans using deep learning
Source: Biodivers Data J. 2020 Dec 10;8:e57090. doi: 10.3897/BDJ.8.e57090 (PMC7746675; doi:10.3897/BDJ.8.e57090)
Supplement: Supplementary material 1 — Plant Organ Annotations [file bdj-08-e57090-s001.zip › MNHN Paris Herbarium/436952454.xml]

<annotation verified="yes">
	<folder>scans</folder>
	<filename>436952454.jpg</filename>
	<path>dataset/HerbarParis/scans/436952454.jpg</path>
	<source>
		<database>MNHN</database>
	</source>
	<size>
		<width>800</width>
		<height>1200</height>
		<depth>3</depth>
	</size>
	<segmented>0</segmented>
	<object>
		<name>flower</name>
		<pose>Unspecified</pose>
		<truncated>0</truncated>
		<difficult>0</difficult>
		<bndbox>
			<xmin>86</xmin>
			<ymin>320</ymin>
			<xmax>256</xmax>
			<ymax>498</ymax>
		</bndbox>
	</object>
	<object>
		<name>leaf</name>
		<pose>Unspecified</pose>
		<truncated>0</truncated>
		<difficult>0</difficult>
		<bndbox>
			<xmin>531</xmin>
			<ymin>395</ymin>
			<xmax>569</xmax>
			<ymax>476</ymax>
		</bndbox>
	</object>
	<object>
		<name>leaf</name>
		<pose>Unspecified</pose>
		<truncated>0</truncated>
		<difficult>0</difficult>
		<bndbox>
			<xmin>533</xmin>
			<ymin>166</ymin>
			<xmax>555</xmax>
			<ymax>301</ymax>
		</bndbox>
	</object>
	<object>
		<name>stem</name>
		<pose>Unspecified</pose>
		<truncated>0</truncated>
		<difficult>0</difficult>
		<bndbox>
			<xmin>250</xmin>
			<ymin>142</ymin>
			<xmax>529</xmax>
			<ymax>353</ymax>
		</bndbox>
	</object>
	<object>
		<name>leaf</name>
		<pose>Unspecified</pose>
		<truncated>0</truncated>
		<difficult>0</difficult>
		<bndbox>
			<xmin>558</xmin>
			<ymin>448</ymin>
			<xmax>684</xmax>
			<ymax>626</ymax>
		</bndbox>
	</object>
	<object>
		<name>leaf</name>
		<pose>Unspecified</pose>
		<truncated>0</truncated>
		<difficult>0</difficult>
		<bndbox>
			<xmin>478</xmin>
			<ymin>471</ymin>
			<xmax>544</xmax>
			<ymax>742</ymax>
		</bndbox>
	</object>
	<object>
		<name>leaf</name>
		<pose>Unspecified</pose>
		<truncated>0</truncated>
		<difficult>0</difficult>
		<bndbox>
			<xmin>555</xmin>
			<ymin>729</ymin>
			<xmax>633</xmax>
			<ymax>793</ymax>
		</bndbox>
	</object>
	<object>
		<name>stem</name>
		<pose>Unspecified</pose>
		<truncated>0</truncated>
		<difficult>0</difficult>
		<bndbox>
			<xmin>521</xmin>
			<ymin>746</ymin>
			<xmax>547</xmax>
			<ymax>910</ymax>
		</bndbox>
	</object>
</annotation>
