# Supplementary material for: Detection and annotation of plant organs from digitised herbarium scans using deep learning
Source: Biodivers Data J. 2020 Dec 10;8:e57090. doi: 10.3897/BDJ.8.e57090 (PMC7746675; doi:10.3897/BDJ.8.e57090)
Supplement: Supplementary material 1 — Plant Organ Annotations [file bdj-08-e57090-s001.zip › MNHN Paris Herbarium/436952460.xml]

<annotation verified="yes">
	<folder>scans</folder>
	<filename>436952460.jpg</filename>
	<path>dataset/HerbarParis/scans/436952460.jpg</path>
	<source>
		<database>MNHN</database>
	</source>
	<size>
		<width>800</width>
		<height>1200</height>
		<depth>3</depth>
	</size>
	<segmented>0</segmented>
	<object>
		<name>flower</name>
		<pose>Unspecified</pose>
		<truncated>0</truncated>
		<difficult>0</difficult>
		<bndbox>
			<xmin>435</xmin>
			<ymin>256</ymin>
			<xmax>488</xmax>
			<ymax>325</ymax>
		</bndbox>
	</object>
	<object>
		<name>flower</name>
		<pose>Unspecified</pose>
		<truncated>0</truncated>
		<difficult>0</difficult>
		<bndbox>
			<xmin>512</xmin>
			<ymin>347</ymin>
			<xmax>563</xmax>
			<ymax>410</ymax>
		</bndbox>
	</object>
	<object>
		<name>fruit</name>
		<pose>Unspecified</pose>
		<truncated>0</truncated>
		<difficult>0</difficult>
		<bndbox>
			<xmin>237</xmin>
			<ymin>376</ymin>
			<xmax>284</xmax>
			<ymax>416</ymax>
		</bndbox>
	</object>
	<object>
		<name>fruit</name>
		<pose>Unspecified</pose>
		<truncated>0</truncated>
		<difficult>0</difficult>
		<bndbox>
			<xmin>228</xmin>
			<ymin>423</ymin>
			<xmax>262</xmax>
			<ymax>466</ymax>
		</bndbox>
	</object>
	<object>
		<name>leaf</name>
		<pose>Unspecified</pose>
		<truncated>0</truncated>
		<difficult>0</difficult>
		<bndbox>
			<xmin>442</xmin>
			<ymin>726</ymin>
			<xmax>497</xmax>
			<ymax>799</ymax>
		</bndbox>
	</object>
	<object>
		<name>leaf</name>
		<pose>Unspecified</pose>
		<truncated>0</truncated>
		<difficult>0</difficult>
		<bndbox>
			<xmin>473</xmin>
			<ymin>710</ymin>
			<xmax>499</xmax>
			<ymax>730</ymax>
		</bndbox>
	</object>
	<object>
		<name>leaf</name>
		<pose>Unspecified</pose>
		<truncated>0</truncated>
		<difficult>0</difficult>
		<bndbox>
			<xmin>270</xmin>
			<ymin>685</ymin>
			<xmax>306</xmax>
			<ymax>778</ymax>
		</bndbox>
	</object>
	<object>
		<name>leaf</name>
		<pose>Unspecified</pose>
		<truncated>0</truncated>
		<difficult>0</difficult>
		<bndbox>
			<xmin>278</xmin>
			<ymin>596</ymin>
			<xmax>303</xmax>
			<ymax>730</ymax>
		</bndbox>
	</object>
	<object>
		<name>leaf</name>
		<pose>Unspecified</pose>
		<truncated>0</truncated>
		<difficult>0</difficult>
		<bndbox>
			<xmin>295</xmin>
			<ymin>519</ymin>
			<xmax>334</xmax>
			<ymax>598</ymax>
		</bndbox>
	</object>
	<object>
		<name>leaf</name>
		<pose>Unspecified</pose>
		<truncated>0</truncated>
		<difficult>0</difficult>
		<bndbox>
			<xmin>488</xmin>
			<ymin>456</ymin>
			<xmax>515</xmax>
			<ymax>532</ymax>
		</bndbox>
	</object>
	<object>
		<name>leaf</name>
		<pose>Unspecified</pose>
		<truncated>0</truncated>
		<difficult>0</difficult>
		<bndbox>
			<xmin>242</xmin>
			<ymin>478</ymin>
			<xmax>272</xmax>
			<ymax>495</ymax>
		</bndbox>
	</object>
	<object>
		<name>leaf</name>
		<pose>Unspecified</pose>
		<truncated>0</truncated>
		<difficult>0</difficult>
		<bndbox>
			<xmin>471</xmin>
			<ymin>391</ymin>
			<xmax>513</xmax>
			<ymax>448</ymax>
		</bndbox>
	</object>
	<object>
		<name>leaf</name>
		<pose>Unspecified</pose>
		<truncated>0</truncated>
		<difficult>0</difficult>
		<bndbox>
			<xmin>517</xmin>
			<ymin>400</ymin>
			<xmax>556</xmax>
			<ymax>446</ymax>
		</bndbox>
	</object>
	<object>
		<name>stem</name>
		<pose>Unspecified</pose>
		<truncated>0</truncated>
		<difficult>0</difficult>
		<bndbox>
			<xmin>488</xmin>
			<ymin>534</ymin>
			<xmax>521</xmax>
			<ymax>706</ymax>
		</bndbox>
	</object>
	<object>
		<name>stem</name>
		<pose>Unspecified</pose>
		<truncated>0</truncated>
		<difficult>0</difficult>
		<bndbox>
			<xmin>277</xmin>
			<ymin>499</ymin>
			<xmax>301</xmax>
			<ymax>572</ymax>
		</bndbox>
	</object>
	<object>
		<name>stem</name>
		<pose>Unspecified</pose>
		<truncated>0</truncated>
		<difficult>0</difficult>
		<bndbox>
			<xmin>471</xmin>
			<ymin>322</ymin>
			<xmax>512</xmax>
			<ymax>392</ymax>
		</bndbox>
	</object>
	<object>
		<name>fruit</name>
		<pose>Unspecified</pose>
		<truncated>0</truncated>
		<difficult>0</difficult>
		<bndbox>
			<xmin>399</xmin>
			<ymin>262</ymin>
			<xmax>437</xmax>
			<ymax>296</ymax>
		</bndbox>
	</object>
</annotation>
