# Supplementary material for: Detection and annotation of plant organs from digitised herbarium scans using deep learning
Source: Biodivers Data J. 2020 Dec 10;8:e57090. doi: 10.3897/BDJ.8.e57090 (PMC7746675; doi:10.3897/BDJ.8.e57090)
Supplement: Supplementary material 1 — Plant Organ Annotations [file bdj-08-e57090-s001.zip › MNHN Paris Herbarium/436952516.xml]

<annotation verified="yes">
	<folder>scans</folder>
	<filename>436952516.jpg</filename>
	<path>dataset/HerbarParis/scans/436952516.jpg</path>
	<source>
		<database>MNHN</database>
	</source>
	<size>
		<width>800</width>
		<height>1200</height>
		<depth>3</depth>
	</size>
	<segmented>0</segmented>
	<object>
		<name>leaf</name>
		<pose>Unspecified</pose>
		<truncated>0</truncated>
		<difficult>0</difficult>
		<bndbox>
			<xmin>550</xmin>
			<ymin>764</ymin>
			<xmax>628</xmax>
			<ymax>836</ymax>
		</bndbox>
	</object>
	<object>
		<name>leaf</name>
		<pose>Unspecified</pose>
		<truncated>0</truncated>
		<difficult>0</difficult>
		<bndbox>
			<xmin>421</xmin>
			<ymin>741</ymin>
			<xmax>522</xmax>
			<ymax>829</ymax>
		</bndbox>
	</object>
	<object>
		<name>leaf</name>
		<pose>Unspecified</pose>
		<truncated>0</truncated>
		<difficult>0</difficult>
		<bndbox>
			<xmin>505</xmin>
			<ymin>737</ymin>
			<xmax>587</xmax>
			<ymax>796</ymax>
		</bndbox>
	</object>
	<object>
		<name>leaf</name>
		<pose>Unspecified</pose>
		<truncated>0</truncated>
		<difficult>0</difficult>
		<bndbox>
			<xmin>612</xmin>
			<ymin>567</ymin>
			<xmax>720</xmax>
			<ymax>673</ymax>
		</bndbox>
	</object>
	<object>
		<name>leaf</name>
		<pose>Unspecified</pose>
		<truncated>0</truncated>
		<difficult>0</difficult>
		<bndbox>
			<xmin>528</xmin>
			<ymin>646</ymin>
			<xmax>596</xmax>
			<ymax>722</ymax>
		</bndbox>
	</object>
	<object>
		<name>leaf</name>
		<pose>Unspecified</pose>
		<truncated>0</truncated>
		<difficult>0</difficult>
		<bndbox>
			<xmin>465</xmin>
			<ymin>334</ymin>
			<xmax>575</xmax>
			<ymax>440</ymax>
		</bndbox>
	</object>
	<object>
		<name>leaf</name>
		<pose>Unspecified</pose>
		<truncated>0</truncated>
		<difficult>0</difficult>
		<bndbox>
			<xmin>517</xmin>
			<ymin>496</ymin>
			<xmax>616</xmax>
			<ymax>568</ymax>
		</bndbox>
	</object>
	<object>
		<name>leaf</name>
		<pose>Unspecified</pose>
		<truncated>0</truncated>
		<difficult>0</difficult>
		<bndbox>
			<xmin>482</xmin>
			<ymin>437</ymin>
			<xmax>609</xmax>
			<ymax>511</ymax>
		</bndbox>
	</object>
	<object>
		<name>leaf</name>
		<pose>Unspecified</pose>
		<truncated>0</truncated>
		<difficult>0</difficult>
		<bndbox>
			<xmin>513</xmin>
			<ymin>568</ymin>
			<xmax>615</xmax>
			<ymax>650</ymax>
		</bndbox>
	</object>
	<object>
		<name>leaf</name>
		<pose>Unspecified</pose>
		<truncated>0</truncated>
		<difficult>0</difficult>
		<bndbox>
			<xmin>387</xmin>
			<ymin>657</ymin>
			<xmax>521</xmax>
			<ymax>752</ymax>
		</bndbox>
	</object>
	<object>
		<name>leaf</name>
		<pose>Unspecified</pose>
		<truncated>0</truncated>
		<difficult>0</difficult>
		<bndbox>
			<xmin>376</xmin>
			<ymin>584</ymin>
			<xmax>516</xmax>
			<ymax>666</ymax>
		</bndbox>
	</object>
	<object>
		<name>leaf</name>
		<pose>Unspecified</pose>
		<truncated>0</truncated>
		<difficult>0</difficult>
		<bndbox>
			<xmin>434</xmin>
			<ymin>478</ymin>
			<xmax>522</xmax>
			<ymax>590</ymax>
		</bndbox>
	</object>
	<object>
		<name>leaf</name>
		<pose>Unspecified</pose>
		<truncated>0</truncated>
		<difficult>0</difficult>
		<bndbox>
			<xmin>341</xmin>
			<ymin>542</ymin>
			<xmax>429</xmax>
			<ymax>602</ymax>
		</bndbox>
	</object>
	<object>
		<name>leaf</name>
		<pose>Unspecified</pose>
		<truncated>0</truncated>
		<difficult>0</difficult>
		<bndbox>
			<xmin>266</xmin>
			<ymin>668</ymin>
			<xmax>387</xmax>
			<ymax>747</ymax>
		</bndbox>
	</object>
	<object>
		<name>leaf</name>
		<pose>Unspecified</pose>
		<truncated>0</truncated>
		<difficult>0</difficult>
		<bndbox>
			<xmin>296</xmin>
			<ymin>556</ymin>
			<xmax>345</xmax>
			<ymax>638</ymax>
		</bndbox>
	</object>
	<object>
		<name>leaf</name>
		<pose>Unspecified</pose>
		<truncated>0</truncated>
		<difficult>0</difficult>
		<bndbox>
			<xmin>244</xmin>
			<ymin>619</ymin>
			<xmax>332</xmax>
			<ymax>665</ymax>
		</bndbox>
	</object>
	<object>
		<name>leaf</name>
		<pose>Unspecified</pose>
		<truncated>0</truncated>
		<difficult>0</difficult>
		<bndbox>
			<xmin>214</xmin>
			<ymin>532</ymin>
			<xmax>308</xmax>
			<ymax>619</ymax>
		</bndbox>
	</object>
	<object>
		<name>fruit</name>
		<pose>Unspecified</pose>
		<truncated>0</truncated>
		<difficult>0</difficult>
		<bndbox>
			<xmin>443</xmin>
			<ymin>546</ymin>
			<xmax>491</xmax>
			<ymax>586</ymax>
		</bndbox>
	</object>
	<object>
		<name>fruit</name>
		<pose>Unspecified</pose>
		<truncated>0</truncated>
		<difficult>0</difficult>
		<bndbox>
			<xmin>273</xmin>
			<ymin>602</ymin>
			<xmax>303</xmax>
			<ymax>620</ymax>
		</bndbox>
	</object>
	<object>
		<name>fruit</name>
		<pose>Unspecified</pose>
		<truncated>0</truncated>
		<difficult>0</difficult>
		<bndbox>
			<xmin>355</xmin>
			<ymin>602</ymin>
			<xmax>399</xmax>
			<ymax>630</ymax>
		</bndbox>
	</object>
	<object>
		<name>fruit</name>
		<pose>Unspecified</pose>
		<truncated>0</truncated>
		<difficult>0</difficult>
		<bndbox>
			<xmin>270</xmin>
			<ymin>638</ymin>
			<xmax>293</xmax>
			<ymax>667</ymax>
		</bndbox>
	</object>
	<object>
		<name>fruit</name>
		<pose>Unspecified</pose>
		<truncated>0</truncated>
		<difficult>0</difficult>
		<bndbox>
			<xmin>466</xmin>
			<ymin>484</ymin>
			<xmax>523</xmax>
			<ymax>532</ymax>
		</bndbox>
	</object>
	<object>
		<name>fruit</name>
		<pose>Unspecified</pose>
		<truncated>0</truncated>
		<difficult>0</difficult>
		<bndbox>
			<xmin>379</xmin>
			<ymin>527</ymin>
			<xmax>415</xmax>
			<ymax>565</ymax>
		</bndbox>
	</object>
	<object>
		<name>fruit</name>
		<pose>Unspecified</pose>
		<truncated>0</truncated>
		<difficult>0</difficult>
		<bndbox>
			<xmin>476</xmin>
			<ymin>382</ymin>
			<xmax>529</xmax>
			<ymax>430</ymax>
		</bndbox>
	</object>
	<object>
		<name>fruit</name>
		<pose>Unspecified</pose>
		<truncated>0</truncated>
		<difficult>0</difficult>
		<bndbox>
			<xmin>567</xmin>
			<ymin>417</ymin>
			<xmax>591</xmax>
			<ymax>442</ymax>
		</bndbox>
	</object>
	<object>
		<name>stem</name>
		<pose>Unspecified</pose>
		<truncated>0</truncated>
		<difficult>0</difficult>
		<bndbox>
			<xmin>623</xmin>
			<ymin>693</ymin>
			<xmax>666</xmax>
			<ymax>763</ymax>
		</bndbox>
	</object>
	<object>
		<name>stem</name>
		<pose>Unspecified</pose>
		<truncated>0</truncated>
		<difficult>0</difficult>
		<bndbox>
			<xmin>364</xmin>
			<ymin>757</ymin>
			<xmax>426</xmax>
			<ymax>843</ymax>
		</bndbox>
	</object>
	<object>
		<name>stem</name>
		<pose>Unspecified</pose>
		<truncated>0</truncated>
		<difficult>0</difficult>
		<bndbox>
			<xmin>410</xmin>
			<ymin>827</ymin>
			<xmax>529</xmax>
			<ymax>1062</ymax>
		</bndbox>
	</object>
	<object>
		<name>stem</name>
		<pose>Unspecified</pose>
		<truncated>0</truncated>
		<difficult>0</difficult>
		<bndbox>
			<xmin>522</xmin>
			<ymin>834</ymin>
			<xmax>606</xmax>
			<ymax>977</ymax>
		</bndbox>
	</object>
</annotation>
