# Supplementary material for: Detection and annotation of plant organs from digitised herbarium scans using deep learning
Source: Biodivers Data J. 2020 Dec 10;8:e57090. doi: 10.3897/BDJ.8.e57090 (PMC7746675; doi:10.3897/BDJ.8.e57090)
Supplement: Supplementary material 1 — Plant Organ Annotations [file bdj-08-e57090-s001.zip › MNHN Paris Herbarium/436952594.xml]

<annotation verified="yes">
	<folder>scans</folder>
	<filename>436952594.jpg</filename>
	<path>dataset/HerbarParis/scans/436952594.jpg</path>
	<source>
		<database>MNHN</database>
	</source>
	<size>
		<width>800</width>
		<height>1200</height>
		<depth>3</depth>
	</size>
	<segmented>0</segmented>
	<object>
		<name>fruit</name>
		<pose>Unspecified</pose>
		<truncated>0</truncated>
		<difficult>0</difficult>
		<bndbox>
			<xmin>585</xmin>
			<ymin>216</ymin>
			<xmax>718</xmax>
			<ymax>292</ymax>
		</bndbox>
	</object>
	<object>
		<name>fruit</name>
		<pose>Unspecified</pose>
		<truncated>0</truncated>
		<difficult>0</difficult>
		<bndbox>
			<xmin>385</xmin>
			<ymin>164</ymin>
			<xmax>585</xmax>
			<ymax>256</ymax>
		</bndbox>
	</object>
	<object>
		<name>fruit</name>
		<pose>Unspecified</pose>
		<truncated>0</truncated>
		<difficult>0</difficult>
		<bndbox>
			<xmin>595</xmin>
			<ymin>158</ymin>
			<xmax>632</xmax>
			<ymax>202</ymax>
		</bndbox>
	</object>
	<object>
		<name>fruit</name>
		<pose>Unspecified</pose>
		<truncated>0</truncated>
		<difficult>0</difficult>
		<bndbox>
			<xmin>466</xmin>
			<ymin>122</ymin>
			<xmax>546</xmax>
			<ymax>161</ymax>
		</bndbox>
	</object>
	<object>
		<name>leaf</name>
		<pose>Unspecified</pose>
		<truncated>0</truncated>
		<difficult>0</difficult>
		<bndbox>
			<xmin>378</xmin>
			<ymin>688</ymin>
			<xmax>482</xmax>
			<ymax>916</ymax>
		</bndbox>
	</object>
	<object>
		<name>leaf</name>
		<pose>Unspecified</pose>
		<truncated>0</truncated>
		<difficult>0</difficult>
		<bndbox>
			<xmin>480</xmin>
			<ymin>776</ymin>
			<xmax>522</xmax>
			<ymax>814</ymax>
		</bndbox>
	</object>
	<object>
		<name>leaf</name>
		<pose>Unspecified</pose>
		<truncated>0</truncated>
		<difficult>0</difficult>
		<bndbox>
			<xmin>358</xmin>
			<ymin>632</ymin>
			<xmax>514</xmax>
			<ymax>771</ymax>
		</bndbox>
	</object>
	<object>
		<name>leaf</name>
		<pose>Unspecified</pose>
		<truncated>0</truncated>
		<difficult>0</difficult>
		<bndbox>
			<xmin>497</xmin>
			<ymin>635</ymin>
			<xmax>632</xmax>
			<ymax>928</ymax>
		</bndbox>
	</object>
	<object>
		<name>leaf</name>
		<pose>Unspecified</pose>
		<truncated>0</truncated>
		<difficult>0</difficult>
		<bndbox>
			<xmin>584</xmin>
			<ymin>476</ymin>
			<xmax>716</xmax>
			<ymax>658</ymax>
		</bndbox>
	</object>
	<object>
		<name>leaf</name>
		<pose>Unspecified</pose>
		<truncated>0</truncated>
		<difficult>0</difficult>
		<bndbox>
			<xmin>583</xmin>
			<ymin>416</ymin>
			<xmax>691</xmax>
			<ymax>503</ymax>
		</bndbox>
	</object>
	<object>
		<name>leaf</name>
		<pose>Unspecified</pose>
		<truncated>0</truncated>
		<difficult>0</difficult>
		<bndbox>
			<xmin>510</xmin>
			<ymin>375</ymin>
			<xmax>570</xmax>
			<ymax>610</ymax>
		</bndbox>
	</object>
	<object>
		<name>leaf</name>
		<pose>Unspecified</pose>
		<truncated>0</truncated>
		<difficult>0</difficult>
		<bndbox>
			<xmin>581</xmin>
			<ymin>314</ymin>
			<xmax>612</xmax>
			<ymax>432</ymax>
		</bndbox>
	</object>
	<object>
		<name>leaf</name>
		<pose>Unspecified</pose>
		<truncated>0</truncated>
		<difficult>0</difficult>
		<bndbox>
			<xmin>360</xmin>
			<ymin>484</ymin>
			<xmax>419</xmax>
			<ymax>622</ymax>
		</bndbox>
	</object>
	<object>
		<name>leaf</name>
		<pose>Unspecified</pose>
		<truncated>0</truncated>
		<difficult>0</difficult>
		<bndbox>
			<xmin>30</xmin>
			<ymin>464</ymin>
			<xmax>252</xmax>
			<ymax>807</ymax>
		</bndbox>
	</object>
	<object>
		<name>leaf</name>
		<pose>Unspecified</pose>
		<truncated>0</truncated>
		<difficult>0</difficult>
		<bndbox>
			<xmin>73</xmin>
			<ymin>61</ymin>
			<xmax>425</xmax>
			<ymax>313</ymax>
		</bndbox>
	</object>
	<object>
		<name>stem</name>
		<pose>Unspecified</pose>
		<truncated>0</truncated>
		<difficult>0</difficult>
		<bndbox>
			<xmin>86</xmin>
			<ymin>320</ymin>
			<xmax>252</xmax>
			<ymax>466</ymax>
		</bndbox>
	</object>
	<object>
		<name>stem</name>
		<pose>Unspecified</pose>
		<truncated>0</truncated>
		<difficult>0</difficult>
		<bndbox>
			<xmin>476</xmin>
			<ymin>254</ymin>
			<xmax>584</xmax>
			<ymax>364</ymax>
		</bndbox>
	</object>
	<object>
		<name>root</name>
		<pose>Unspecified</pose>
		<truncated>0</truncated>
		<difficult>0</difficult>
		<bndbox>
			<xmin>370</xmin>
			<ymin>347</ymin>
			<xmax>478</xmax>
			<ymax>476</ymax>
		</bndbox>
	</object>
	<object>
		<name>stem</name>
		<pose>Unspecified</pose>
		<truncated>0</truncated>
		<difficult>0</difficult>
		<bndbox>
			<xmin>236</xmin>
			<ymin>398</ymin>
			<xmax>365</xmax>
			<ymax>636</ymax>
		</bndbox>
	</object>
	<object>
		<name>stem</name>
		<pose>Unspecified</pose>
		<truncated>0</truncated>
		<difficult>0</difficult>
		<bndbox>
			<xmin>227</xmin>
			<ymin>649</ymin>
			<xmax>355</xmax>
			<ymax>899</ymax>
		</bndbox>
	</object>
	<object>
		<name>stem</name>
		<pose>Unspecified</pose>
		<truncated>0</truncated>
		<difficult>0</difficult>
		<bndbox>
			<xmin>517</xmin>
			<ymin>613</ymin>
			<xmax>578</xmax>
			<ymax>775</ymax>
		</bndbox>
	</object>
	<object>
		<name>stem</name>
		<pose>Unspecified</pose>
		<truncated>0</truncated>
		<difficult>0</difficult>
		<bndbox>
			<xmin>383</xmin>
			<ymin>959</ymin>
			<xmax>465</xmax>
			<ymax>1091</ymax>
		</bndbox>
	</object>
</annotation>
