# Supplementary material for: Detection and annotation of plant organs from digitised herbarium scans using deep learning
Source: Biodivers Data J. 2020 Dec 10;8:e57090. doi: 10.3897/BDJ.8.e57090 (PMC7746675; doi:10.3897/BDJ.8.e57090)
Supplement: Supplementary material 1 — Plant Organ Annotations [file bdj-08-e57090-s001.zip › MNHN Paris Herbarium/436953001.xml]

<annotation verified="yes">
	<folder>scans</folder>
	<filename>436953001.jpg</filename>
	<path>dataset/HerbarParis/scans/436953001.jpg</path>
	<source>
		<database>MNHN</database>
	</source>
	<size>
		<width>800</width>
		<height>1200</height>
		<depth>3</depth>
	</size>
	<segmented>0</segmented>
	<object>
		<name>flower</name>
		<pose>Unspecified</pose>
		<truncated>0</truncated>
		<difficult>0</difficult>
		<bndbox>
			<xmin>301</xmin>
			<ymin>274</ymin>
			<xmax>320</xmax>
			<ymax>292</ymax>
		</bndbox>
	</object>
	<object>
		<name>flower</name>
		<pose>Unspecified</pose>
		<truncated>0</truncated>
		<difficult>0</difficult>
		<bndbox>
			<xmin>282</xmin>
			<ymin>308</ymin>
			<xmax>297</xmax>
			<ymax>322</ymax>
		</bndbox>
	</object>
	<object>
		<name>flower</name>
		<pose>Unspecified</pose>
		<truncated>0</truncated>
		<difficult>0</difficult>
		<bndbox>
			<xmin>285</xmin>
			<ymin>274</ymin>
			<xmax>302</xmax>
			<ymax>293</ymax>
		</bndbox>
	</object>
	<object>
		<name>flower</name>
		<pose>Unspecified</pose>
		<truncated>0</truncated>
		<difficult>0</difficult>
		<bndbox>
			<xmin>329</xmin>
			<ymin>328</ymin>
			<xmax>368</xmax>
			<ymax>353</ymax>
		</bndbox>
	</object>
	<object>
		<name>flower</name>
		<pose>Unspecified</pose>
		<truncated>0</truncated>
		<difficult>0</difficult>
		<bndbox>
			<xmin>304</xmin>
			<ymin>333</ymin>
			<xmax>330</xmax>
			<ymax>360</ymax>
		</bndbox>
	</object>
	<object>
		<name>flower</name>
		<pose>Unspecified</pose>
		<truncated>0</truncated>
		<difficult>0</difficult>
		<bndbox>
			<xmin>512</xmin>
			<ymin>460</ymin>
			<xmax>529</xmax>
			<ymax>477</ymax>
		</bndbox>
	</object>
	<object>
		<name>flower</name>
		<pose>Unspecified</pose>
		<truncated>0</truncated>
		<difficult>0</difficult>
		<bndbox>
			<xmin>487</xmin>
			<ymin>452</ymin>
			<xmax>503</xmax>
			<ymax>467</ymax>
		</bndbox>
	</object>
	<object>
		<name>flower</name>
		<pose>Unspecified</pose>
		<truncated>0</truncated>
		<difficult>0</difficult>
		<bndbox>
			<xmin>495</xmin>
			<ymin>604</ymin>
			<xmax>514</xmax>
			<ymax>631</ymax>
		</bndbox>
	</object>
	<object>
		<name>flower</name>
		<pose>Unspecified</pose>
		<truncated>0</truncated>
		<difficult>0</difficult>
		<bndbox>
			<xmin>447</xmin>
			<ymin>611</ymin>
			<xmax>476</xmax>
			<ymax>635</ymax>
		</bndbox>
	</object>
	<object>
		<name>flower</name>
		<pose>Unspecified</pose>
		<truncated>0</truncated>
		<difficult>0</difficult>
		<bndbox>
			<xmin>524</xmin>
			<ymin>383</ymin>
			<xmax>540</xmax>
			<ymax>404</ymax>
		</bndbox>
	</object>
	<object>
		<name>flower</name>
		<pose>Unspecified</pose>
		<truncated>0</truncated>
		<difficult>0</difficult>
		<bndbox>
			<xmin>510</xmin>
			<ymin>366</ymin>
			<xmax>532</xmax>
			<ymax>385</ymax>
		</bndbox>
	</object>
	<object>
		<name>flower</name>
		<pose>Unspecified</pose>
		<truncated>0</truncated>
		<difficult>0</difficult>
		<bndbox>
			<xmin>529</xmin>
			<ymin>308</ymin>
			<xmax>558</xmax>
			<ymax>338</ymax>
		</bndbox>
	</object>
	<object>
		<name>flower</name>
		<pose>Unspecified</pose>
		<truncated>0</truncated>
		<difficult>0</difficult>
		<bndbox>
			<xmin>506</xmin>
			<ymin>296</ymin>
			<xmax>540</xmax>
			<ymax>322</ymax>
		</bndbox>
	</object>
	<object>
		<name>flower</name>
		<pose>Unspecified</pose>
		<truncated>0</truncated>
		<difficult>0</difficult>
		<bndbox>
			<xmin>489</xmin>
			<ymin>829</ymin>
			<xmax>506</xmax>
			<ymax>859</ymax>
		</bndbox>
	</object>
	<object>
		<name>flower</name>
		<pose>Unspecified</pose>
		<truncated>0</truncated>
		<difficult>0</difficult>
		<bndbox>
			<xmin>473</xmin>
			<ymin>832</ymin>
			<xmax>489</xmax>
			<ymax>848</ymax>
		</bndbox>
	</object>
	<object>
		<name>leaf</name>
		<pose>Unspecified</pose>
		<truncated>0</truncated>
		<difficult>0</difficult>
		<bndbox>
			<xmin>292</xmin>
			<ymin>54</ymin>
			<xmax>470</xmax>
			<ymax>292</ymax>
		</bndbox>
	</object>
	<object>
		<name>leaf</name>
		<pose>Unspecified</pose>
		<truncated>0</truncated>
		<difficult>0</difficult>
		<bndbox>
			<xmin>224</xmin>
			<ymin>170</ymin>
			<xmax>270</xmax>
			<ymax>238</ymax>
		</bndbox>
	</object>
	<object>
		<name>leaf</name>
		<pose>Unspecified</pose>
		<truncated>0</truncated>
		<difficult>0</difficult>
		<bndbox>
			<xmin>178</xmin>
			<ymin>216</ymin>
			<xmax>290</xmax>
			<ymax>291</ymax>
		</bndbox>
	</object>
	<object>
		<name>leaf</name>
		<pose>Unspecified</pose>
		<truncated>0</truncated>
		<difficult>0</difficult>
		<bndbox>
			<xmin>535</xmin>
			<ymin>92</ymin>
			<xmax>695</xmax>
			<ymax>317</ymax>
		</bndbox>
	</object>
	<object>
		<name>leaf</name>
		<pose>Unspecified</pose>
		<truncated>0</truncated>
		<difficult>0</difficult>
		<bndbox>
			<xmin>378</xmin>
			<ymin>170</ymin>
			<xmax>534</xmax>
			<ymax>368</ymax>
		</bndbox>
	</object>
	<object>
		<name>leaf</name>
		<pose>Unspecified</pose>
		<truncated>0</truncated>
		<difficult>0</difficult>
		<bndbox>
			<xmin>516</xmin>
			<ymin>195</ymin>
			<xmax>556</xmax>
			<ymax>276</ymax>
		</bndbox>
	</object>
	<object>
		<name>leaf</name>
		<pose>Unspecified</pose>
		<truncated>0</truncated>
		<difficult>0</difficult>
		<bndbox>
			<xmin>265</xmin>
			<ymin>186</ymin>
			<xmax>308</xmax>
			<ymax>223</ymax>
		</bndbox>
	</object>
	<object>
		<name>leaf</name>
		<pose>Unspecified</pose>
		<truncated>0</truncated>
		<difficult>0</difficult>
		<bndbox>
			<xmin>346</xmin>
			<ymin>310</ymin>
			<xmax>524</xmax>
			<ymax>473</ymax>
		</bndbox>
	</object>
	<object>
		<name>leaf</name>
		<pose>Unspecified</pose>
		<truncated>0</truncated>
		<difficult>0</difficult>
		<bndbox>
			<xmin>500</xmin>
			<ymin>341</ymin>
			<xmax>567</xmax>
			<ymax>461</ymax>
		</bndbox>
	</object>
	<object>
		<name>leaf</name>
		<pose>Unspecified</pose>
		<truncated>0</truncated>
		<difficult>0</difficult>
		<bndbox>
			<xmin>542</xmin>
			<ymin>356</ymin>
			<xmax>740</xmax>
			<ymax>481</ymax>
		</bndbox>
	</object>
	<object>
		<name>flower</name>
		<pose>Unspecified</pose>
		<truncated>0</truncated>
		<difficult>0</difficult>
		<bndbox>
			<xmin>508</xmin>
			<ymin>508</ymin>
			<xmax>522</xmax>
			<ymax>518</ymax>
		</bndbox>
	</object>
	<object>
		<name>flower</name>
		<pose>Unspecified</pose>
		<truncated>0</truncated>
		<difficult>0</difficult>
		<bndbox>
			<xmin>471</xmin>
			<ymin>516</ymin>
			<xmax>487</xmax>
			<ymax>548</ymax>
		</bndbox>
	</object>
	<object>
		<name>leaf</name>
		<pose>Unspecified</pose>
		<truncated>0</truncated>
		<difficult>0</difficult>
		<bndbox>
			<xmin>471</xmin>
			<ymin>508</ymin>
			<xmax>535</xmax>
			<ymax>584</ymax>
		</bndbox>
	</object>
	<object>
		<name>leaf</name>
		<pose>Unspecified</pose>
		<truncated>0</truncated>
		<difficult>0</difficult>
		<bndbox>
			<xmin>108</xmin>
			<ymin>358</ymin>
			<xmax>325</xmax>
			<ymax>535</ymax>
		</bndbox>
	</object>
	<object>
		<name>leaf</name>
		<pose>Unspecified</pose>
		<truncated>0</truncated>
		<difficult>0</difficult>
		<bndbox>
			<xmin>61</xmin>
			<ymin>291</ymin>
			<xmax>285</xmax>
			<ymax>418</ymax>
		</bndbox>
	</object>
	<object>
		<name>leaf</name>
		<pose>Unspecified</pose>
		<truncated>0</truncated>
		<difficult>0</difficult>
		<bndbox>
			<xmin>98</xmin>
			<ymin>763</ymin>
			<xmax>472</xmax>
			<ymax>903</ymax>
		</bndbox>
	</object>
	<object>
		<name>leaf</name>
		<pose>Unspecified</pose>
		<truncated>0</truncated>
		<difficult>0</difficult>
		<bndbox>
			<xmin>506</xmin>
			<ymin>718</ymin>
			<xmax>740</xmax>
			<ymax>848</ymax>
		</bndbox>
	</object>
	<object>
		<name>stem</name>
		<pose>Unspecified</pose>
		<truncated>0</truncated>
		<difficult>0</difficult>
		<bndbox>
			<xmin>475</xmin>
			<ymin>626</ymin>
			<xmax>497</xmax>
			<ymax>827</ymax>
		</bndbox>
	</object>
	<object>
		<name>stem</name>
		<pose>Unspecified</pose>
		<truncated>0</truncated>
		<difficult>0</difficult>
		<bndbox>
			<xmin>469</xmin>
			<ymin>562</ymin>
			<xmax>488</xmax>
			<ymax>613</ymax>
		</bndbox>
	</object>
	<object>
		<name>stem</name>
		<pose>Unspecified</pose>
		<truncated>0</truncated>
		<difficult>0</difficult>
		<bndbox>
			<xmin>415</xmin>
			<ymin>472</ymin>
			<xmax>472</xmax>
			<ymax>556</ymax>
		</bndbox>
	</object>
	<object>
		<name>stem</name>
		<pose>Unspecified</pose>
		<truncated>0</truncated>
		<difficult>0</difficult>
		<bndbox>
			<xmin>488</xmin>
			<ymin>466</ymin>
			<xmax>506</xmax>
			<ymax>512</ymax>
		</bndbox>
	</object>
	<object>
		<name>stem</name>
		<pose>Unspecified</pose>
		<truncated>0</truncated>
		<difficult>0</difficult>
		<bndbox>
			<xmin>335</xmin>
			<ymin>358</ymin>
			<xmax>362</xmax>
			<ymax>390</ymax>
		</bndbox>
	</object>
	<object>
		<name>stem</name>
		<pose>Unspecified</pose>
		<truncated>0</truncated>
		<difficult>0</difficult>
		<bndbox>
			<xmin>301</xmin>
			<ymin>306</ymin>
			<xmax>324</xmax>
			<ymax>338</ymax>
		</bndbox>
	</object>
	<object>
		<name>stem</name>
		<pose>Unspecified</pose>
		<truncated>0</truncated>
		<difficult>0</difficult>
		<bndbox>
			<xmin>272</xmin>
			<ymin>257</ymin>
			<xmax>289</xmax>
			<ymax>284</ymax>
		</bndbox>
	</object>
	<object>
		<name>stem</name>
		<pose>Unspecified</pose>
		<truncated>0</truncated>
		<difficult>0</difficult>
		<bndbox>
			<xmin>481</xmin>
			<ymin>849</ymin>
			<xmax>498</xmax>
			<ymax>889</ymax>
		</bndbox>
	</object>
</annotation>
