# Supplementary material for: Detection and annotation of plant organs from digitised herbarium scans using deep learning
Source: Biodivers Data J. 2020 Dec 10;8:e57090. doi: 10.3897/BDJ.8.e57090 (PMC7746675; doi:10.3897/BDJ.8.e57090)
Supplement: Supplementary material 1 — Plant Organ Annotations [file bdj-08-e57090-s001.zip › MNHN Paris Herbarium/436953409.xml]

<annotation verified="yes">
	<folder>scans</folder>
	<filename>436953409.jpg</filename>
	<path>dataset/HerbarParis/scans/436953409.jpg</path>
	<source>
		<database>MNHN</database>
	</source>
	<size>
		<width>800</width>
		<height>1200</height>
		<depth>3</depth>
	</size>
	<segmented>0</segmented>
	<object>
		<name>fruit</name>
		<pose>Unspecified</pose>
		<truncated>0</truncated>
		<difficult>0</difficult>
		<bndbox>
			<xmin>170</xmin>
			<ymin>68</ymin>
			<xmax>272</xmax>
			<ymax>120</ymax>
		</bndbox>
	</object>
	<object>
		<name>fruit</name>
		<pose>Unspecified</pose>
		<truncated>0</truncated>
		<difficult>0</difficult>
		<bndbox>
			<xmin>111</xmin>
			<ymin>104</ymin>
			<xmax>202</xmax>
			<ymax>304</ymax>
		</bndbox>
	</object>
	<object>
		<name>leaf</name>
		<pose>Unspecified</pose>
		<truncated>0</truncated>
		<difficult>0</difficult>
		<bndbox>
			<xmin>213</xmin>
			<ymin>120</ymin>
			<xmax>585</xmax>
			<ymax>519</ymax>
		</bndbox>
	</object>
	<object>
		<name>leaf</name>
		<pose>Unspecified</pose>
		<truncated>0</truncated>
		<difficult>0</difficult>
		<bndbox>
			<xmin>95</xmin>
			<ymin>310</ymin>
			<xmax>208</xmax>
			<ymax>523</ymax>
		</bndbox>
	</object>
	<object>
		<name>stem</name>
		<pose>Unspecified</pose>
		<truncated>0</truncated>
		<difficult>0</difficult>
		<bndbox>
			<xmin>485</xmin>
			<ymin>549</ymin>
			<xmax>581</xmax>
			<ymax>734</ymax>
		</bndbox>
	</object>
	<object>
		<name>stem</name>
		<pose>Unspecified</pose>
		<truncated>0</truncated>
		<difficult>0</difficult>
		<bndbox>
			<xmin>86</xmin>
			<ymin>432</ymin>
			<xmax>119</xmax>
			<ymax>611</ymax>
		</bndbox>
	</object>
	<object>
		<name>flower</name>
		<pose>Unspecified</pose>
		<truncated>0</truncated>
		<difficult>0</difficult>
		<bndbox>
			<xmin>540</xmin>
			<ymin>69</ymin>
			<xmax>740</xmax>
			<ymax>538</ymax>
		</bndbox>
	</object>
	<object>
		<name>root</name>
		<pose>Unspecified</pose>
		<truncated>0</truncated>
		<difficult>0</difficult>
		<bndbox>
			<xmin>26</xmin>
			<ymin>638</ymin>
			<xmax>457</xmax>
			<ymax>834</ymax>
		</bndbox>
	</object>
	<object>
		<name>leaf</name>
		<pose>Unspecified</pose>
		<truncated>0</truncated>
		<difficult>0</difficult>
		<bndbox>
			<xmin>430</xmin>
			<ymin>421</ymin>
			<xmax>494</xmax>
			<ymax>762</ymax>
		</bndbox>
	</object>
	<object>
		<name>leaf</name>
		<pose>Unspecified</pose>
		<truncated>0</truncated>
		<difficult>0</difficult>
		<bndbox>
			<xmin>226</xmin>
			<ymin>514</ymin>
			<xmax>439</xmax>
			<ymax>864</ymax>
		</bndbox>
	</object>
	<object>
		<name>root</name>
		<pose>Unspecified</pose>
		<truncated>0</truncated>
		<difficult>0</difficult>
		<bndbox>
			<xmin>253</xmin>
			<ymin>867</ymin>
			<xmax>586</xmax>
			<ymax>1192</ymax>
		</bndbox>
	</object>
</annotation>
