# Supplementary material for: Detection and annotation of plant organs from digitised herbarium scans using deep learning
Source: Biodivers Data J. 2020 Dec 10;8:e57090. doi: 10.3897/BDJ.8.e57090 (PMC7746675; doi:10.3897/BDJ.8.e57090)
Supplement: Supplementary material 1 — Plant Organ Annotations [file bdj-08-e57090-s001.zip › MNHN Paris Herbarium/436953439.xml]

<annotation verified="yes">
	<folder>scans</folder>
	<filename>436953439.jpg</filename>
	<path>dataset/HerbarParis/scans/436953439.jpg</path>
	<source>
		<database>MNHN</database>
	</source>
	<size>
		<width>800</width>
		<height>1200</height>
		<depth>3</depth>
	</size>
	<segmented>0</segmented>
	<object>
		<name>flower</name>
		<pose>Unspecified</pose>
		<truncated>0</truncated>
		<difficult>0</difficult>
		<bndbox>
			<xmin>497</xmin>
			<ymin>192</ymin>
			<xmax>536</xmax>
			<ymax>224</ymax>
		</bndbox>
	</object>
	<object>
		<name>flower</name>
		<pose>Unspecified</pose>
		<truncated>0</truncated>
		<difficult>0</difficult>
		<bndbox>
			<xmin>442</xmin>
			<ymin>214</ymin>
			<xmax>472</xmax>
			<ymax>254</ymax>
		</bndbox>
	</object>
	<object>
		<name>flower</name>
		<pose>Unspecified</pose>
		<truncated>0</truncated>
		<difficult>0</difficult>
		<bndbox>
			<xmin>443</xmin>
			<ymin>274</ymin>
			<xmax>472</xmax>
			<ymax>300</ymax>
		</bndbox>
	</object>
	<object>
		<name>flower</name>
		<pose>Unspecified</pose>
		<truncated>0</truncated>
		<difficult>0</difficult>
		<bndbox>
			<xmin>390</xmin>
			<ymin>362</ymin>
			<xmax>426</xmax>
			<ymax>391</ymax>
		</bndbox>
	</object>
	<object>
		<name>flower</name>
		<pose>Unspecified</pose>
		<truncated>0</truncated>
		<difficult>0</difficult>
		<bndbox>
			<xmin>363</xmin>
			<ymin>376</ymin>
			<xmax>394</xmax>
			<ymax>428</ymax>
		</bndbox>
	</object>
	<object>
		<name>flower</name>
		<pose>Unspecified</pose>
		<truncated>0</truncated>
		<difficult>0</difficult>
		<bndbox>
			<xmin>356</xmin>
			<ymin>437</ymin>
			<xmax>389</xmax>
			<ymax>465</ymax>
		</bndbox>
	</object>
	<object>
		<name>flower</name>
		<pose>Unspecified</pose>
		<truncated>0</truncated>
		<difficult>0</difficult>
		<bndbox>
			<xmin>317</xmin>
			<ymin>456</ymin>
			<xmax>340</xmax>
			<ymax>479</ymax>
		</bndbox>
	</object>
	<object>
		<name>flower</name>
		<pose>Unspecified</pose>
		<truncated>0</truncated>
		<difficult>0</difficult>
		<bndbox>
			<xmin>285</xmin>
			<ymin>518</ymin>
			<xmax>301</xmax>
			<ymax>544</ymax>
		</bndbox>
	</object>
	<object>
		<name>flower</name>
		<pose>Unspecified</pose>
		<truncated>0</truncated>
		<difficult>0</difficult>
		<bndbox>
			<xmin>268</xmin>
			<ymin>532</ymin>
			<xmax>279</xmax>
			<ymax>559</ymax>
		</bndbox>
	</object>
	<object>
		<name>flower</name>
		<pose>Unspecified</pose>
		<truncated>0</truncated>
		<difficult>0</difficult>
		<bndbox>
			<xmin>228</xmin>
			<ymin>550</ymin>
			<xmax>262</xmax>
			<ymax>572</ymax>
		</bndbox>
	</object>
	<object>
		<name>flower</name>
		<pose>Unspecified</pose>
		<truncated>0</truncated>
		<difficult>0</difficult>
		<bndbox>
			<xmin>195</xmin>
			<ymin>588</ymin>
			<xmax>246</xmax>
			<ymax>635</ymax>
		</bndbox>
	</object>
	<object>
		<name>flower</name>
		<pose>Unspecified</pose>
		<truncated>0</truncated>
		<difficult>0</difficult>
		<bndbox>
			<xmin>295</xmin>
			<ymin>586</ymin>
			<xmax>349</xmax>
			<ymax>635</ymax>
		</bndbox>
	</object>
	<object>
		<name>flower</name>
		<pose>Unspecified</pose>
		<truncated>0</truncated>
		<difficult>0</difficult>
		<bndbox>
			<xmin>316</xmin>
			<ymin>549</ymin>
			<xmax>336</xmax>
			<ymax>589</ymax>
		</bndbox>
	</object>
	<object>
		<name>flower</name>
		<pose>Unspecified</pose>
		<truncated>0</truncated>
		<difficult>0</difficult>
		<bndbox>
			<xmin>278</xmin>
			<ymin>586</ymin>
			<xmax>317</xmax>
			<ymax>603</ymax>
		</bndbox>
	</object>
	<object>
		<name>flower</name>
		<pose>Unspecified</pose>
		<truncated>0</truncated>
		<difficult>0</difficult>
		<bndbox>
			<xmin>283</xmin>
			<ymin>646</ymin>
			<xmax>312</xmax>
			<ymax>680</ymax>
		</bndbox>
	</object>
	<object>
		<name>flower</name>
		<pose>Unspecified</pose>
		<truncated>0</truncated>
		<difficult>0</difficult>
		<bndbox>
			<xmin>270</xmin>
			<ymin>677</ymin>
			<xmax>287</xmax>
			<ymax>716</ymax>
		</bndbox>
	</object>
	<object>
		<name>flower</name>
		<pose>Unspecified</pose>
		<truncated>0</truncated>
		<difficult>0</difficult>
		<bndbox>
			<xmin>242</xmin>
			<ymin>705</ymin>
			<xmax>269</xmax>
			<ymax>731</ymax>
		</bndbox>
	</object>
	<object>
		<name>flower</name>
		<pose>Unspecified</pose>
		<truncated>0</truncated>
		<difficult>0</difficult>
		<bndbox>
			<xmin>267</xmin>
			<ymin>716</ymin>
			<xmax>287</xmax>
			<ymax>745</ymax>
		</bndbox>
	</object>
	<object>
		<name>flower</name>
		<pose>Unspecified</pose>
		<truncated>0</truncated>
		<difficult>0</difficult>
		<bndbox>
			<xmin>262</xmin>
			<ymin>752</ymin>
			<xmax>313</xmax>
			<ymax>804</ymax>
		</bndbox>
	</object>
	<object>
		<name>flower</name>
		<pose>Unspecified</pose>
		<truncated>0</truncated>
		<difficult>0</difficult>
		<bndbox>
			<xmin>227</xmin>
			<ymin>742</ymin>
			<xmax>257</xmax>
			<ymax>778</ymax>
		</bndbox>
	</object>
	<object>
		<name>flower</name>
		<pose>Unspecified</pose>
		<truncated>0</truncated>
		<difficult>0</difficult>
		<bndbox>
			<xmin>188</xmin>
			<ymin>772</ymin>
			<xmax>238</xmax>
			<ymax>818</ymax>
		</bndbox>
	</object>
	<object>
		<name>flower</name>
		<pose>Unspecified</pose>
		<truncated>0</truncated>
		<difficult>0</difficult>
		<bndbox>
			<xmin>251</xmin>
			<ymin>790</ymin>
			<xmax>283</xmax>
			<ymax>845</ymax>
		</bndbox>
	</object>
	<object>
		<name>flower</name>
		<pose>Unspecified</pose>
		<truncated>0</truncated>
		<difficult>0</difficult>
		<bndbox>
			<xmin>245</xmin>
			<ymin>855</ymin>
			<xmax>282</xmax>
			<ymax>877</ymax>
		</bndbox>
	</object>
	<object>
		<name>flower</name>
		<pose>Unspecified</pose>
		<truncated>0</truncated>
		<difficult>0</difficult>
		<bndbox>
			<xmin>267</xmin>
			<ymin>875</ymin>
			<xmax>285</xmax>
			<ymax>910</ymax>
		</bndbox>
	</object>
	<object>
		<name>flower</name>
		<pose>Unspecified</pose>
		<truncated>0</truncated>
		<difficult>0</difficult>
		<bndbox>
			<xmin>231</xmin>
			<ymin>858</ymin>
			<xmax>251</xmax>
			<ymax>888</ymax>
		</bndbox>
	</object>
	<object>
		<name>flower</name>
		<pose>Unspecified</pose>
		<truncated>0</truncated>
		<difficult>0</difficult>
		<bndbox>
			<xmin>245</xmin>
			<ymin>885</ymin>
			<xmax>279</xmax>
			<ymax>922</ymax>
		</bndbox>
	</object>
	<object>
		<name>flower</name>
		<pose>Unspecified</pose>
		<truncated>0</truncated>
		<difficult>0</difficult>
		<bndbox>
			<xmin>218</xmin>
			<ymin>894</ymin>
			<xmax>248</xmax>
			<ymax>943</ymax>
		</bndbox>
	</object>
	<object>
		<name>flower</name>
		<pose>Unspecified</pose>
		<truncated>0</truncated>
		<difficult>0</difficult>
		<bndbox>
			<xmin>204</xmin>
			<ymin>938</ymin>
			<xmax>243</xmax>
			<ymax>960</ymax>
		</bndbox>
	</object>
	<object>
		<name>flower</name>
		<pose>Unspecified</pose>
		<truncated>0</truncated>
		<difficult>0</difficult>
		<bndbox>
			<xmin>208</xmin>
			<ymin>824</ymin>
			<xmax>229</xmax>
			<ymax>868</ymax>
		</bndbox>
	</object>
	<object>
		<name>flower</name>
		<pose>Unspecified</pose>
		<truncated>0</truncated>
		<difficult>0</difficult>
		<bndbox>
			<xmin>195</xmin>
			<ymin>847</ymin>
			<xmax>211</xmax>
			<ymax>882</ymax>
		</bndbox>
	</object>
	<object>
		<name>flower</name>
		<pose>Unspecified</pose>
		<truncated>0</truncated>
		<difficult>0</difficult>
		<bndbox>
			<xmin>101</xmin>
			<ymin>887</ymin>
			<xmax>142</xmax>
			<ymax>916</ymax>
		</bndbox>
	</object>
	<object>
		<name>flower</name>
		<pose>Unspecified</pose>
		<truncated>0</truncated>
		<difficult>0</difficult>
		<bndbox>
			<xmin>156</xmin>
			<ymin>922</ymin>
			<xmax>179</xmax>
			<ymax>959</ymax>
		</bndbox>
	</object>
	<object>
		<name>flower</name>
		<pose>Unspecified</pose>
		<truncated>0</truncated>
		<difficult>0</difficult>
		<bndbox>
			<xmin>97</xmin>
			<ymin>927</ymin>
			<xmax>128</xmax>
			<ymax>951</ymax>
		</bndbox>
	</object>
	<object>
		<name>flower</name>
		<pose>Unspecified</pose>
		<truncated>0</truncated>
		<difficult>0</difficult>
		<bndbox>
			<xmin>186</xmin>
			<ymin>895</ymin>
			<xmax>204</xmax>
			<ymax>913</ymax>
		</bndbox>
	</object>
	<object>
		<name>flower</name>
		<pose>Unspecified</pose>
		<truncated>0</truncated>
		<difficult>0</difficult>
		<bndbox>
			<xmin>131</xmin>
			<ymin>895</ymin>
			<xmax>160</xmax>
			<ymax>928</ymax>
		</bndbox>
	</object>
	<object>
		<name>flower</name>
		<pose>Unspecified</pose>
		<truncated>0</truncated>
		<difficult>0</difficult>
		<bndbox>
			<xmin>614</xmin>
			<ymin>304</ymin>
			<xmax>631</xmax>
			<ymax>340</ymax>
		</bndbox>
	</object>
	<object>
		<name>flower</name>
		<pose>Unspecified</pose>
		<truncated>0</truncated>
		<difficult>0</difficult>
		<bndbox>
			<xmin>539</xmin>
			<ymin>113</ymin>
			<xmax>561</xmax>
			<ymax>134</ymax>
		</bndbox>
	</object>
	<object>
		<name>leaf</name>
		<pose>Unspecified</pose>
		<truncated>0</truncated>
		<difficult>0</difficult>
		<bndbox>
			<xmin>533</xmin>
			<ymin>4</ymin>
			<xmax>648</xmax>
			<ymax>232</ymax>
		</bndbox>
	</object>
	<object>
		<name>leaf</name>
		<pose>Unspecified</pose>
		<truncated>0</truncated>
		<difficult>0</difficult>
		<bndbox>
			<xmin>610</xmin>
			<ymin>232</ymin>
			<xmax>782</xmax>
			<ymax>475</ymax>
		</bndbox>
	</object>
	<object>
		<name>leaf</name>
		<pose>Unspecified</pose>
		<truncated>0</truncated>
		<difficult>0</difficult>
		<bndbox>
			<xmin>499</xmin>
			<ymin>238</ymin>
			<xmax>609</xmax>
			<ymax>462</ymax>
		</bndbox>
	</object>
	<object>
		<name>leaf</name>
		<pose>Unspecified</pose>
		<truncated>0</truncated>
		<difficult>0</difficult>
		<bndbox>
			<xmin>364</xmin>
			<ymin>311</ymin>
			<xmax>568</xmax>
			<ymax>502</ymax>
		</bndbox>
	</object>
	<object>
		<name>leaf</name>
		<pose>Unspecified</pose>
		<truncated>0</truncated>
		<difficult>0</difficult>
		<bndbox>
			<xmin>523</xmin>
			<ymin>477</ymin>
			<xmax>685</xmax>
			<ymax>692</ymax>
		</bndbox>
	</object>
	<object>
		<name>leaf</name>
		<pose>Unspecified</pose>
		<truncated>0</truncated>
		<difficult>0</difficult>
		<bndbox>
			<xmin>360</xmin>
			<ymin>614</ymin>
			<xmax>560</xmax>
			<ymax>863</ymax>
		</bndbox>
	</object>
	<object>
		<name>leaf</name>
		<pose>Unspecified</pose>
		<truncated>0</truncated>
		<difficult>0</difficult>
		<bndbox>
			<xmin>415</xmin>
			<ymin>103</ymin>
			<xmax>550</xmax>
			<ymax>167</ymax>
		</bndbox>
	</object>
	<object>
		<name>leaf</name>
		<pose>Unspecified</pose>
		<truncated>0</truncated>
		<difficult>0</difficult>
		<bndbox>
			<xmin>526</xmin>
			<ymin>176</ymin>
			<xmax>570</xmax>
			<ymax>219</ymax>
		</bndbox>
	</object>
	<object>
		<name>leaf</name>
		<pose>Unspecified</pose>
		<truncated>0</truncated>
		<difficult>0</difficult>
		<bndbox>
			<xmin>367</xmin>
			<ymin>189</ymin>
			<xmax>482</xmax>
			<ymax>232</ymax>
		</bndbox>
	</object>
	<object>
		<name>leaf</name>
		<pose>Unspecified</pose>
		<truncated>0</truncated>
		<difficult>0</difficult>
		<bndbox>
			<xmin>382</xmin>
			<ymin>254</ymin>
			<xmax>460</xmax>
			<ymax>300</ymax>
		</bndbox>
	</object>
	<object>
		<name>leaf</name>
		<pose>Unspecified</pose>
		<truncated>0</truncated>
		<difficult>0</difficult>
		<bndbox>
			<xmin>426</xmin>
			<ymin>314</ymin>
			<xmax>447</xmax>
			<ymax>404</ymax>
		</bndbox>
	</object>
	<object>
		<name>leaf</name>
		<pose>Unspecified</pose>
		<truncated>0</truncated>
		<difficult>0</difficult>
		<bndbox>
			<xmin>313</xmin>
			<ymin>361</ymin>
			<xmax>390</xmax>
			<ymax>410</ymax>
		</bndbox>
	</object>
	<object>
		<name>leaf</name>
		<pose>Unspecified</pose>
		<truncated>0</truncated>
		<difficult>0</difficult>
		<bndbox>
			<xmin>382</xmin>
			<ymin>410</ymin>
			<xmax>403</xmax>
			<ymax>490</ymax>
		</bndbox>
	</object>
	<object>
		<name>leaf</name>
		<pose>Unspecified</pose>
		<truncated>0</truncated>
		<difficult>0</difficult>
		<bndbox>
			<xmin>273</xmin>
			<ymin>458</ymin>
			<xmax>339</xmax>
			<ymax>524</ymax>
		</bndbox>
	</object>
	<object>
		<name>leaf</name>
		<pose>Unspecified</pose>
		<truncated>0</truncated>
		<difficult>0</difficult>
		<bndbox>
			<xmin>324</xmin>
			<ymin>509</ymin>
			<xmax>353</xmax>
			<ymax>596</ymax>
		</bndbox>
	</object>
	<object>
		<name>leaf</name>
		<pose>Unspecified</pose>
		<truncated>0</truncated>
		<difficult>0</difficult>
		<bndbox>
			<xmin>240</xmin>
			<ymin>565</ymin>
			<xmax>291</xmax>
			<ymax>639</ymax>
		</bndbox>
	</object>
	<object>
		<name>leaf</name>
		<pose>Unspecified</pose>
		<truncated>0</truncated>
		<difficult>0</difficult>
		<bndbox>
			<xmin>236</xmin>
			<ymin>635</ymin>
			<xmax>285</xmax>
			<ymax>698</ymax>
		</bndbox>
	</object>
	<object>
		<name>leaf</name>
		<pose>Unspecified</pose>
		<truncated>0</truncated>
		<difficult>0</difficult>
		<bndbox>
			<xmin>232</xmin>
			<ymin>770</ymin>
			<xmax>256</xmax>
			<ymax>842</ymax>
		</bndbox>
	</object>
	<object>
		<name>leaf</name>
		<pose>Unspecified</pose>
		<truncated>0</truncated>
		<difficult>0</difficult>
		<bndbox>
			<xmin>154</xmin>
			<ymin>838</ymin>
			<xmax>194</xmax>
			<ymax>882</ymax>
		</bndbox>
	</object>
	<object>
		<name>leaf</name>
		<pose>Unspecified</pose>
		<truncated>0</truncated>
		<difficult>0</difficult>
		<bndbox>
			<xmin>178</xmin>
			<ymin>878</ymin>
			<xmax>191</xmax>
			<ymax>932</ymax>
		</bndbox>
	</object>
	<object>
		<name>leaf</name>
		<pose>Unspecified</pose>
		<truncated>0</truncated>
		<difficult>0</difficult>
		<bndbox>
			<xmin>263</xmin>
			<ymin>920</ymin>
			<xmax>392</xmax>
			<ymax>1079</ymax>
		</bndbox>
	</object>
	<object>
		<name>stem</name>
		<pose>Unspecified</pose>
		<truncated>0</truncated>
		<difficult>0</difficult>
		<bndbox>
			<xmin>397</xmin>
			<ymin>866</ymin>
			<xmax>466</xmax>
			<ymax>1006</ymax>
		</bndbox>
	</object>
	<object>
		<name>stem</name>
		<pose>Unspecified</pose>
		<truncated>0</truncated>
		<difficult>0</difficult>
		<bndbox>
			<xmin>505</xmin>
			<ymin>136</ymin>
			<xmax>541</xmax>
			<ymax>188</ymax>
		</bndbox>
	</object>
	<object>
		<name>stem</name>
		<pose>Unspecified</pose>
		<truncated>0</truncated>
		<difficult>0</difficult>
		<bndbox>
			<xmin>505</xmin>
			<ymin>648</ymin>
			<xmax>539</xmax>
			<ymax>737</ymax>
		</bndbox>
	</object>
	<object>
		<name>leaf</name>
		<pose>Unspecified</pose>
		<truncated>0</truncated>
		<difficult>0</difficult>
		<bndbox>
			<xmin>642</xmin>
			<ymin>135</ymin>
			<xmax>785</xmax>
			<ymax>273</ymax>
		</bndbox>
	</object>
	<object>
		<name>flower</name>
		<pose>Unspecified</pose>
		<truncated>0</truncated>
		<difficult>0</difficult>
		<bndbox>
			<xmin>194</xmin>
			<ymin>969</ymin>
			<xmax>280</xmax>
			<ymax>1059</ymax>
		</bndbox>
	</object>
	<object>
		<name>flower</name>
		<pose>Unspecified</pose>
		<truncated>0</truncated>
		<difficult>0</difficult>
		<bndbox>
			<xmin>99</xmin>
			<ymin>1073</ymin>
			<xmax>165</xmax>
			<ymax>1149</ymax>
		</bndbox>
	</object>
	<object>
		<name>flower</name>
		<pose>Unspecified</pose>
		<truncated>0</truncated>
		<difficult>0</difficult>
		<bndbox>
			<xmin>42</xmin>
			<ymin>968</ymin>
			<xmax>147</xmax>
			<ymax>1095</ymax>
		</bndbox>
	</object>
	<object>
		<name>flower</name>
		<pose>Unspecified</pose>
		<truncated>0</truncated>
		<difficult>0</difficult>
		<bndbox>
			<xmin>123</xmin>
			<ymin>933</ymin>
			<xmax>163</xmax>
			<ymax>991</ymax>
		</bndbox>
	</object>
</annotation>
