# Supplementary material for: Detection and annotation of plant organs from digitised herbarium scans using deep learning
Source: Biodivers Data J. 2020 Dec 10;8:e57090. doi: 10.3897/BDJ.8.e57090 (PMC7746675; doi:10.3897/BDJ.8.e57090)
Supplement: Supplementary material 1 — Plant Organ Annotations [file bdj-08-e57090-s001.zip › MNHN Paris Herbarium/436953895.xml]

<annotation>
	<folder>scans</folder>
	<filename>436953895.jpg</filename>
	<path>dataset/HerbarParis/scans/436953895.jpg</path>
	<source>
		<database>MNHN</database>
	</source>
	<size>
		<width>800</width>
		<height>1200</height>
		<depth>3</depth>
	</size>
	<segmented>0</segmented>
	<object>
		<name>fruit</name>
		<pose>Unspecified</pose>
		<truncated>0</truncated>
		<difficult>0</difficult>
		<bndbox>
			<xmin>186</xmin>
			<ymin>189</ymin>
			<xmax>244</xmax>
			<ymax>253</ymax>
		</bndbox>
	</object>
	<object>
		<name>fruit</name>
		<pose>Unspecified</pose>
		<truncated>0</truncated>
		<difficult>0</difficult>
		<bndbox>
			<xmin>211</xmin>
			<ymin>124</ymin>
			<xmax>288</xmax>
			<ymax>211</ymax>
		</bndbox>
	</object>
	<object>
		<name>fruit</name>
		<pose>Unspecified</pose>
		<truncated>0</truncated>
		<difficult>0</difficult>
		<bndbox>
			<xmin>281</xmin>
			<ymin>157</ymin>
			<xmax>317</xmax>
			<ymax>197</ymax>
		</bndbox>
	</object>
	<object>
		<name>fruit</name>
		<pose>Unspecified</pose>
		<truncated>0</truncated>
		<difficult>0</difficult>
		<bndbox>
			<xmin>295</xmin>
			<ymin>94</ymin>
			<xmax>360</xmax>
			<ymax>148</ymax>
		</bndbox>
	</object>
	<object>
		<name>fruit</name>
		<pose>Unspecified</pose>
		<truncated>0</truncated>
		<difficult>0</difficult>
		<bndbox>
			<xmin>443</xmin>
			<ymin>139</ymin>
			<xmax>471</xmax>
			<ymax>158</ymax>
		</bndbox>
	</object>
	<object>
		<name>fruit</name>
		<pose>Unspecified</pose>
		<truncated>0</truncated>
		<difficult>0</difficult>
		<bndbox>
			<xmin>491</xmin>
			<ymin>118</ymin>
			<xmax>521</xmax>
			<ymax>149</ymax>
		</bndbox>
	</object>
	<object>
		<name>fruit</name>
		<pose>Unspecified</pose>
		<truncated>0</truncated>
		<difficult>0</difficult>
		<bndbox>
			<xmin>450</xmin>
			<ymin>69</ymin>
			<xmax>514</xmax>
			<ymax>130</ymax>
		</bndbox>
	</object>
	<object>
		<name>fruit</name>
		<pose>Unspecified</pose>
		<truncated>0</truncated>
		<difficult>0</difficult>
		<bndbox>
			<xmin>427</xmin>
			<ymin>69</ymin>
			<xmax>456</xmax>
			<ymax>116</ymax>
		</bndbox>
	</object>
	<object>
		<name>fruit</name>
		<pose>Unspecified</pose>
		<truncated>0</truncated>
		<difficult>0</difficult>
		<bndbox>
			<xmin>398</xmin>
			<ymin>82</ymin>
			<xmax>432</xmax>
			<ymax>129</ymax>
		</bndbox>
	</object>
	<object>
		<name>fruit</name>
		<pose>Unspecified</pose>
		<truncated>0</truncated>
		<difficult>0</difficult>
		<bndbox>
			<xmin>398</xmin>
			<ymin>131</ymin>
			<xmax>415</xmax>
			<ymax>142</ymax>
		</bndbox>
	</object>
	<object>
		<name>fruit</name>
		<pose>Unspecified</pose>
		<truncated>0</truncated>
		<difficult>0</difficult>
		<bndbox>
			<xmin>343</xmin>
			<ymin>72</ymin>
			<xmax>404</xmax>
			<ymax>125</ymax>
		</bndbox>
	</object>
	<object>
		<name>fruit</name>
		<pose>Unspecified</pose>
		<truncated>0</truncated>
		<difficult>0</difficult>
		<bndbox>
			<xmin>345</xmin>
			<ymin>127</ymin>
			<xmax>371</xmax>
			<ymax>149</ymax>
		</bndbox>
	</object>
	<object>
		<name>leaf</name>
		<pose>Unspecified</pose>
		<truncated>0</truncated>
		<difficult>0</difficult>
		<bndbox>
			<xmin>437</xmin>
			<ymin>310</ymin>
			<xmax>447</xmax>
			<ymax>367</ymax>
		</bndbox>
	</object>
	<object>
		<name>leaf</name>
		<pose>Unspecified</pose>
		<truncated>0</truncated>
		<difficult>0</difficult>
		<bndbox>
			<xmin>421</xmin>
			<ymin>238</ymin>
			<xmax>452</xmax>
			<ymax>256</ymax>
		</bndbox>
	</object>
	<object>
		<name>leaf</name>
		<pose>Unspecified</pose>
		<truncated>0</truncated>
		<difficult>0</difficult>
		<bndbox>
			<xmin>410</xmin>
			<ymin>294</ymin>
			<xmax>436</xmax>
			<ymax>331</ymax>
		</bndbox>
	</object>
	<object>
		<name>leaf</name>
		<pose>Unspecified</pose>
		<truncated>0</truncated>
		<difficult>0</difficult>
		<bndbox>
			<xmin>393</xmin>
			<ymin>346</ymin>
			<xmax>437</xmax>
			<ymax>406</ymax>
		</bndbox>
	</object>
	<object>
		<name>leaf</name>
		<pose>Unspecified</pose>
		<truncated>0</truncated>
		<difficult>0</difficult>
		<bndbox>
			<xmin>371</xmin>
			<ymin>403</ymin>
			<xmax>441</xmax>
			<ymax>444</ymax>
		</bndbox>
	</object>
	<object>
		<name>leaf</name>
		<pose>Unspecified</pose>
		<truncated>0</truncated>
		<difficult>0</difficult>
		<bndbox>
			<xmin>444</xmin>
			<ymin>442</ymin>
			<xmax>515</xmax>
			<ymax>502</ymax>
		</bndbox>
	</object>
	<object>
		<name>leaf</name>
		<pose>Unspecified</pose>
		<truncated>0</truncated>
		<difficult>0</difficult>
		<bndbox>
			<xmin>346</xmin>
			<ymin>527</ymin>
			<xmax>431</xmax>
			<ymax>574</ymax>
		</bndbox>
	</object>
	<object>
		<name>leaf</name>
		<pose>Unspecified</pose>
		<truncated>0</truncated>
		<difficult>0</difficult>
		<bndbox>
			<xmin>438</xmin>
			<ymin>624</ymin>
			<xmax>521</xmax>
			<ymax>705</ymax>
		</bndbox>
	</object>
	<object>
		<name>stem</name>
		<pose>Unspecified</pose>
		<truncated>0</truncated>
		<difficult>0</difficult>
		<bndbox>
			<xmin>312</xmin>
			<ymin>158</ymin>
			<xmax>447</xmax>
			<ymax>232</ymax>
		</bndbox>
	</object>
	<object>
		<name>stem</name>
		<pose>Unspecified</pose>
		<truncated>0</truncated>
		<difficult>0</difficult>
		<bndbox>
			<xmin>430</xmin>
			<ymin>506</ymin>
			<xmax>447</xmax>
			<ymax>724</ymax>
		</bndbox>
	</object>
	<object>
		<name>stem</name>
		<pose>Unspecified</pose>
		<truncated>0</truncated>
		<difficult>0</difficult>
		<bndbox>
			<xmin>412</xmin>
			<ymin>704</ymin>
			<xmax>446</xmax>
			<ymax>960</ymax>
		</bndbox>
	</object>
	<object>
		<name>root</name>
		<pose>Unspecified</pose>
		<truncated>0</truncated>
		<difficult>0</difficult>
		<bndbox>
			<xmin>188</xmin>
			<ymin>955</ymin>
			<xmax>505</xmax>
			<ymax>1127</ymax>
		</bndbox>
	</object>
</annotation>
