# Supplementary material for: Detection and annotation of plant organs from digitised herbarium scans using deep learning
Source: Biodivers Data J. 2020 Dec 10;8:e57090. doi: 10.3897/BDJ.8.e57090 (PMC7746675; doi:10.3897/BDJ.8.e57090)
Supplement: Supplementary material 1 — Plant Organ Annotations [file bdj-08-e57090-s001.zip › MNHN Paris Herbarium/436954230.xml]

<annotation verified="yes">
	<folder>scans</folder>
	<filename>436954230.jpg</filename>
	<path>dataset/HerbarParis/scans/436954230.jpg</path>
	<source>
		<database>MNHN</database>
	</source>
	<size>
		<width>800</width>
		<height>1200</height>
		<depth>3</depth>
	</size>
	<segmented>0</segmented>
	<object>
		<name>fruit</name>
		<pose>Unspecified</pose>
		<truncated>0</truncated>
		<difficult>0</difficult>
		<bndbox>
			<xmin>238</xmin>
			<ymin>109</ymin>
			<xmax>297</xmax>
			<ymax>154</ymax>
		</bndbox>
	</object>
	<object>
		<name>fruit</name>
		<pose>Unspecified</pose>
		<truncated>0</truncated>
		<difficult>0</difficult>
		<bndbox>
			<xmin>157</xmin>
			<ymin>469</ymin>
			<xmax>208</xmax>
			<ymax>552</ymax>
		</bndbox>
	</object>
	<object>
		<name>leaf</name>
		<pose>Unspecified</pose>
		<truncated>0</truncated>
		<difficult>0</difficult>
		<bndbox>
			<xmin>477</xmin>
			<ymin>74</ymin>
			<xmax>609</xmax>
			<ymax>233</ymax>
		</bndbox>
	</object>
	<object>
		<name>leaf</name>
		<pose>Unspecified</pose>
		<truncated>0</truncated>
		<difficult>0</difficult>
		<bndbox>
			<xmin>302</xmin>
			<ymin>9</ymin>
			<xmax>421</xmax>
			<ymax>158</ymax>
		</bndbox>
	</object>
	<object>
		<name>leaf</name>
		<pose>Unspecified</pose>
		<truncated>0</truncated>
		<difficult>0</difficult>
		<bndbox>
			<xmin>303</xmin>
			<ymin>146</ymin>
			<xmax>352</xmax>
			<ymax>184</ymax>
		</bndbox>
	</object>
	<object>
		<name>leaf</name>
		<pose>Unspecified</pose>
		<truncated>0</truncated>
		<difficult>0</difficult>
		<bndbox>
			<xmin>227</xmin>
			<ymin>170</ymin>
			<xmax>303</xmax>
			<ymax>220</ymax>
		</bndbox>
	</object>
	<object>
		<name>leaf</name>
		<pose>Unspecified</pose>
		<truncated>0</truncated>
		<difficult>0</difficult>
		<bndbox>
			<xmin>352</xmin>
			<ymin>116</ymin>
			<xmax>424</xmax>
			<ymax>242</ymax>
		</bndbox>
	</object>
	<object>
		<name>leaf</name>
		<pose>Unspecified</pose>
		<truncated>0</truncated>
		<difficult>0</difficult>
		<bndbox>
			<xmin>431</xmin>
			<ymin>184</ymin>
			<xmax>553</xmax>
			<ymax>266</ymax>
		</bndbox>
	</object>
	<object>
		<name>leaf</name>
		<pose>Unspecified</pose>
		<truncated>0</truncated>
		<difficult>0</difficult>
		<bndbox>
			<xmin>600</xmin>
			<ymin>356</ymin>
			<xmax>779</xmax>
			<ymax>465</ymax>
		</bndbox>
	</object>
	<object>
		<name>leaf</name>
		<pose>Unspecified</pose>
		<truncated>0</truncated>
		<difficult>0</difficult>
		<bndbox>
			<xmin>376</xmin>
			<ymin>293</ymin>
			<xmax>545</xmax>
			<ymax>450</ymax>
		</bndbox>
	</object>
	<object>
		<name>leaf</name>
		<pose>Unspecified</pose>
		<truncated>0</truncated>
		<difficult>0</difficult>
		<bndbox>
			<xmin>289</xmin>
			<ymin>225</ymin>
			<xmax>412</xmax>
			<ymax>406</ymax>
		</bndbox>
	</object>
	<object>
		<name>leaf</name>
		<pose>Unspecified</pose>
		<truncated>0</truncated>
		<difficult>0</difficult>
		<bndbox>
			<xmin>220</xmin>
			<ymin>355</ymin>
			<xmax>335</xmax>
			<ymax>486</ymax>
		</bndbox>
	</object>
	<object>
		<name>leaf</name>
		<pose>Unspecified</pose>
		<truncated>0</truncated>
		<difficult>0</difficult>
		<bndbox>
			<xmin>336</xmin>
			<ymin>398</ymin>
			<xmax>382</xmax>
			<ymax>488</ymax>
		</bndbox>
	</object>
	<object>
		<name>leaf</name>
		<pose>Unspecified</pose>
		<truncated>0</truncated>
		<difficult>0</difficult>
		<bndbox>
			<xmin>260</xmin>
			<ymin>496</ymin>
			<xmax>354</xmax>
			<ymax>548</ymax>
		</bndbox>
	</object>
	<object>
		<name>leaf</name>
		<pose>Unspecified</pose>
		<truncated>0</truncated>
		<difficult>0</difficult>
		<bndbox>
			<xmin>332</xmin>
			<ymin>482</ymin>
			<xmax>490</xmax>
			<ymax>681</ymax>
		</bndbox>
	</object>
	<object>
		<name>leaf</name>
		<pose>Unspecified</pose>
		<truncated>0</truncated>
		<difficult>0</difficult>
		<bndbox>
			<xmin>299</xmin>
			<ymin>654</ymin>
			<xmax>466</xmax>
			<ymax>752</ymax>
		</bndbox>
	</object>
	<object>
		<name>leaf</name>
		<pose>Unspecified</pose>
		<truncated>0</truncated>
		<difficult>0</difficult>
		<bndbox>
			<xmin>601</xmin>
			<ymin>557</ymin>
			<xmax>787</xmax>
			<ymax>800</ymax>
		</bndbox>
	</object>
	<object>
		<name>leaf</name>
		<pose>Unspecified</pose>
		<truncated>0</truncated>
		<difficult>0</difficult>
		<bndbox>
			<xmin>605</xmin>
			<ymin>794</ymin>
			<xmax>777</xmax>
			<ymax>888</ymax>
		</bndbox>
	</object>
	<object>
		<name>leaf</name>
		<pose>Unspecified</pose>
		<truncated>0</truncated>
		<difficult>0</difficult>
		<bndbox>
			<xmin>539</xmin>
			<ymin>862</ymin>
			<xmax>670</xmax>
			<ymax>959</ymax>
		</bndbox>
	</object>
	<object>
		<name>leaf</name>
		<pose>Unspecified</pose>
		<truncated>0</truncated>
		<difficult>0</difficult>
		<bndbox>
			<xmin>210</xmin>
			<ymin>629</ymin>
			<xmax>286</xmax>
			<ymax>694</ymax>
		</bndbox>
	</object>
	<object>
		<name>leaf</name>
		<pose>Unspecified</pose>
		<truncated>0</truncated>
		<difficult>0</difficult>
		<bndbox>
			<xmin>204</xmin>
			<ymin>472</ymin>
			<xmax>283</xmax>
			<ymax>610</ymax>
		</bndbox>
	</object>
	<object>
		<name>leaf</name>
		<pose>Unspecified</pose>
		<truncated>0</truncated>
		<difficult>0</difficult>
		<bndbox>
			<xmin>23</xmin>
			<ymin>648</ymin>
			<xmax>200</xmax>
			<ymax>781</ymax>
		</bndbox>
	</object>
	<object>
		<name>leaf</name>
		<pose>Unspecified</pose>
		<truncated>0</truncated>
		<difficult>0</difficult>
		<bndbox>
			<xmin>30</xmin>
			<ymin>458</ymin>
			<xmax>159</xmax>
			<ymax>633</ymax>
		</bndbox>
	</object>
	<object>
		<name>stem</name>
		<pose>Unspecified</pose>
		<truncated>0</truncated>
		<difficult>0</difficult>
		<bndbox>
			<xmin>149</xmin>
			<ymin>751</ymin>
			<xmax>444</xmax>
			<ymax>1128</ymax>
		</bndbox>
	</object>
	<object>
		<name>stem</name>
		<pose>Unspecified</pose>
		<truncated>0</truncated>
		<difficult>0</difficult>
		<bndbox>
			<xmin>437</xmin>
			<ymin>900</ymin>
			<xmax>554</xmax>
			<ymax>1007</ymax>
		</bndbox>
	</object>
	<object>
		<name>stem</name>
		<pose>Unspecified</pose>
		<truncated>0</truncated>
		<difficult>0</difficult>
		<bndbox>
			<xmin>561</xmin>
			<ymin>251</ymin>
			<xmax>605</xmax>
			<ymax>641</ymax>
		</bndbox>
	</object>
	<object>
		<name>stem</name>
		<pose>Unspecified</pose>
		<truncated>0</truncated>
		<difficult>0</difficult>
		<bndbox>
			<xmin>425</xmin>
			<ymin>245</ymin>
			<xmax>482</xmax>
			<ymax>284</ymax>
		</bndbox>
	</object>
	<object>
		<name>stem</name>
		<pose>Unspecified</pose>
		<truncated>0</truncated>
		<difficult>0</difficult>
		<bndbox>
			<xmin>281</xmin>
			<ymin>616</ymin>
			<xmax>323</xmax>
			<ymax>658</ymax>
		</bndbox>
	</object>
	<object>
		<name>leaf</name>
		<pose>Unspecified</pose>
		<truncated>0</truncated>
		<difficult>0</difficult>
		<bndbox>
			<xmin>613</xmin>
			<ymin>175</ymin>
			<xmax>792</xmax>
			<ymax>334</ymax>
		</bndbox>
	</object>
	<object>
		<name>leaf</name>
		<pose>Unspecified</pose>
		<truncated>0</truncated>
		<difficult>0</difficult>
		<bndbox>
			<xmin>150</xmin>
			<ymin>565</ymin>
			<xmax>202</xmax>
			<ymax>659</ymax>
		</bndbox>
	</object>
	<object>
		<name>leaf</name>
		<pose>Unspecified</pose>
		<truncated>0</truncated>
		<difficult>0</difficult>
		<bndbox>
			<xmin>500</xmin>
			<ymin>507</ymin>
			<xmax>569</xmax>
			<ymax>714</ymax>
		</bndbox>
	</object>
</annotation>
