# Supplementary material for: Detection and annotation of plant organs from digitised herbarium scans using deep learning
Source: Biodivers Data J. 2020 Dec 10;8:e57090. doi: 10.3897/BDJ.8.e57090 (PMC7746675; doi:10.3897/BDJ.8.e57090)
Supplement: Supplementary material 1 — Plant Organ Annotations [file bdj-08-e57090-s001.zip › MNHN Paris Herbarium/436954403.xml]

<annotation>
	<folder>scans</folder>
	<filename>436954403.jpg</filename>
	<path>dataset/HerbarParis/scans/436954403.jpg</path>
	<source>
		<database>MNHN</database>
	</source>
	<size>
		<width>800</width>
		<height>1200</height>
		<depth>3</depth>
	</size>
	<segmented>0</segmented>
	<object>
		<name>flower</name>
		<pose>Unspecified</pose>
		<truncated>0</truncated>
		<difficult>0</difficult>
		<bndbox>
			<xmin>367</xmin>
			<ymin>152</ymin>
			<xmax>391</xmax>
			<ymax>180</ymax>
		</bndbox>
	</object>
	<object>
		<name>flower</name>
		<pose>Unspecified</pose>
		<truncated>0</truncated>
		<difficult>0</difficult>
		<bndbox>
			<xmin>128</xmin>
			<ymin>303</ymin>
			<xmax>151</xmax>
			<ymax>328</ymax>
		</bndbox>
	</object>
	<object>
		<name>flower</name>
		<pose>Unspecified</pose>
		<truncated>0</truncated>
		<difficult>0</difficult>
		<bndbox>
			<xmin>190</xmin>
			<ymin>385</ymin>
			<xmax>249</xmax>
			<ymax>435</ymax>
		</bndbox>
	</object>
	<object>
		<name>flower</name>
		<pose>Unspecified</pose>
		<truncated>0</truncated>
		<difficult>0</difficult>
		<bndbox>
			<xmin>330</xmin>
			<ymin>292</ymin>
			<xmax>369</xmax>
			<ymax>330</ymax>
		</bndbox>
	</object>
	<object>
		<name>flower</name>
		<pose>Unspecified</pose>
		<truncated>0</truncated>
		<difficult>0</difficult>
		<bndbox>
			<xmin>340</xmin>
			<ymin>254</ymin>
			<xmax>371</xmax>
			<ymax>280</ymax>
		</bndbox>
	</object>
	<object>
		<name>flower</name>
		<pose>Unspecified</pose>
		<truncated>0</truncated>
		<difficult>0</difficult>
		<bndbox>
			<xmin>324</xmin>
			<ymin>208</ymin>
			<xmax>369</xmax>
			<ymax>257</ymax>
		</bndbox>
	</object>
	<object>
		<name>flower</name>
		<pose>Unspecified</pose>
		<truncated>0</truncated>
		<difficult>0</difficult>
		<bndbox>
			<xmin>356</xmin>
			<ymin>197</ymin>
			<xmax>381</xmax>
			<ymax>230</ymax>
		</bndbox>
	</object>
	<object>
		<name>flower</name>
		<pose>Unspecified</pose>
		<truncated>0</truncated>
		<difficult>0</difficult>
		<bndbox>
			<xmin>403</xmin>
			<ymin>333</ymin>
			<xmax>423</xmax>
			<ymax>359</ymax>
		</bndbox>
	</object>
	<object>
		<name>flower</name>
		<pose>Unspecified</pose>
		<truncated>0</truncated>
		<difficult>0</difficult>
		<bndbox>
			<xmin>380</xmin>
			<ymin>329</ymin>
			<xmax>403</xmax>
			<ymax>356</ymax>
		</bndbox>
	</object>
	<object>
		<name>flower</name>
		<pose>Unspecified</pose>
		<truncated>0</truncated>
		<difficult>0</difficult>
		<bndbox>
			<xmin>565</xmin>
			<ymin>430</ymin>
			<xmax>608</xmax>
			<ymax>467</ymax>
		</bndbox>
	</object>
	<object>
		<name>flower</name>
		<pose>Unspecified</pose>
		<truncated>0</truncated>
		<difficult>0</difficult>
		<bndbox>
			<xmin>534</xmin>
			<ymin>412</ymin>
			<xmax>561</xmax>
			<ymax>454</ymax>
		</bndbox>
	</object>
	<object>
		<name>flower</name>
		<pose>Unspecified</pose>
		<truncated>0</truncated>
		<difficult>0</difficult>
		<bndbox>
			<xmin>517</xmin>
			<ymin>380</ymin>
			<xmax>555</xmax>
			<ymax>418</ymax>
		</bndbox>
	</object>
	<object>
		<name>flower</name>
		<pose>Unspecified</pose>
		<truncated>0</truncated>
		<difficult>0</difficult>
		<bndbox>
			<xmin>406</xmin>
			<ymin>685</ymin>
			<xmax>438</xmax>
			<ymax>712</ymax>
		</bndbox>
	</object>
	<object>
		<name>flower</name>
		<pose>Unspecified</pose>
		<truncated>0</truncated>
		<difficult>0</difficult>
		<bndbox>
			<xmin>387</xmin>
			<ymin>628</ymin>
			<xmax>415</xmax>
			<ymax>657</ymax>
		</bndbox>
	</object>
	<object>
		<name>flower</name>
		<pose>Unspecified</pose>
		<truncated>0</truncated>
		<difficult>0</difficult>
		<bndbox>
			<xmin>360</xmin>
			<ymin>592</ymin>
			<xmax>387</xmax>
			<ymax>622</ymax>
		</bndbox>
	</object>
	<object>
		<name>flower</name>
		<pose>Unspecified</pose>
		<truncated>0</truncated>
		<difficult>0</difficult>
		<bndbox>
			<xmin>461</xmin>
			<ymin>613</ymin>
			<xmax>479</xmax>
			<ymax>639</ymax>
		</bndbox>
	</object>
	<object>
		<name>flower</name>
		<pose>Unspecified</pose>
		<truncated>0</truncated>
		<difficult>0</difficult>
		<bndbox>
			<xmin>426</xmin>
			<ymin>571</ymin>
			<xmax>448</xmax>
			<ymax>592</ymax>
		</bndbox>
	</object>
	<object>
		<name>flower</name>
		<pose>Unspecified</pose>
		<truncated>0</truncated>
		<difficult>0</difficult>
		<bndbox>
			<xmin>432</xmin>
			<ymin>510</ymin>
			<xmax>463</xmax>
			<ymax>572</ymax>
		</bndbox>
	</object>
	<object>
		<name>flower</name>
		<pose>Unspecified</pose>
		<truncated>0</truncated>
		<difficult>0</difficult>
		<bndbox>
			<xmin>372</xmin>
			<ymin>518</ymin>
			<xmax>427</xmax>
			<ymax>558</ymax>
		</bndbox>
	</object>
	<object>
		<name>flower</name>
		<pose>Unspecified</pose>
		<truncated>0</truncated>
		<difficult>0</difficult>
		<bndbox>
			<xmin>481</xmin>
			<ymin>742</ymin>
			<xmax>500</xmax>
			<ymax>762</ymax>
		</bndbox>
	</object>
	<object>
		<name>flower</name>
		<pose>Unspecified</pose>
		<truncated>0</truncated>
		<difficult>0</difficult>
		<bndbox>
			<xmin>642</xmin>
			<ymin>853</ymin>
			<xmax>668</xmax>
			<ymax>886</ymax>
		</bndbox>
	</object>
	<object>
		<name>flower</name>
		<pose>Unspecified</pose>
		<truncated>0</truncated>
		<difficult>0</difficult>
		<bndbox>
			<xmin>684</xmin>
			<ymin>769</ymin>
			<xmax>739</xmax>
			<ymax>841</ymax>
		</bndbox>
	</object>
	<object>
		<name>leaf</name>
		<pose>Unspecified</pose>
		<truncated>0</truncated>
		<difficult>0</difficult>
		<bndbox>
			<xmin>61</xmin>
			<ymin>423</ymin>
			<xmax>266</xmax>
			<ymax>476</ymax>
		</bndbox>
	</object>
	<object>
		<name>leaf</name>
		<pose>Unspecified</pose>
		<truncated>0</truncated>
		<difficult>0</difficult>
		<bndbox>
			<xmin>391</xmin>
			<ymin>296</ymin>
			<xmax>580</xmax>
			<ymax>486</ymax>
		</bndbox>
	</object>
	<object>
		<name>leaf</name>
		<pose>Unspecified</pose>
		<truncated>0</truncated>
		<difficult>0</difficult>
		<bndbox>
			<xmin>601</xmin>
			<ymin>274</ymin>
			<xmax>665</xmax>
			<ymax>469</ymax>
		</bndbox>
	</object>
	<object>
		<name>leaf</name>
		<pose>Unspecified</pose>
		<truncated>0</truncated>
		<difficult>0</difficult>
		<bndbox>
			<xmin>641</xmin>
			<ymin>452</ymin>
			<xmax>777</xmax>
			<ymax>508</ymax>
		</bndbox>
	</object>
	<object>
		<name>leaf</name>
		<pose>Unspecified</pose>
		<truncated>0</truncated>
		<difficult>0</difficult>
		<bndbox>
			<xmin>255</xmin>
			<ymin>428</ymin>
			<xmax>302</xmax>
			<ymax>590</ymax>
		</bndbox>
	</object>
	<object>
		<name>leaf</name>
		<pose>Unspecified</pose>
		<truncated>0</truncated>
		<difficult>0</difficult>
		<bndbox>
			<xmin>343</xmin>
			<ymin>433</ymin>
			<xmax>442</xmax>
			<ymax>650</ymax>
		</bndbox>
	</object>
	<object>
		<name>leaf</name>
		<pose>Unspecified</pose>
		<truncated>0</truncated>
		<difficult>0</difficult>
		<bndbox>
			<xmin>356</xmin>
			<ymin>598</ymin>
			<xmax>465</xmax>
			<ymax>709</ymax>
		</bndbox>
	</object>
	<object>
		<name>leaf</name>
		<pose>Unspecified</pose>
		<truncated>0</truncated>
		<difficult>0</difficult>
		<bndbox>
			<xmin>484</xmin>
			<ymin>612</ymin>
			<xmax>725</xmax>
			<ymax>728</ymax>
		</bndbox>
	</object>
	<object>
		<name>stem</name>
		<pose>Unspecified</pose>
		<truncated>0</truncated>
		<difficult>0</difficult>
		<bndbox>
			<xmin>299</xmin>
			<ymin>451</ymin>
			<xmax>324</xmax>
			<ymax>811</ymax>
		</bndbox>
	</object>
	<object>
		<name>stem</name>
		<pose>Unspecified</pose>
		<truncated>0</truncated>
		<difficult>0</difficult>
		<bndbox>
			<xmin>620</xmin>
			<ymin>521</ymin>
			<xmax>661</xmax>
			<ymax>627</ymax>
		</bndbox>
	</object>
	<object>
		<name>stem</name>
		<pose>Unspecified</pose>
		<truncated>0</truncated>
		<difficult>0</difficult>
		<bndbox>
			<xmin>674</xmin>
			<ymin>845</ymin>
			<xmax>705</xmax>
			<ymax>889</ymax>
		</bndbox>
	</object>
	<object>
		<name>stem</name>
		<pose>Unspecified</pose>
		<truncated>0</truncated>
		<difficult>0</difficult>
		<bndbox>
			<xmin>625</xmin>
			<ymin>892</ymin>
			<xmax>666</xmax>
			<ymax>914</ymax>
		</bndbox>
	</object>
	<object>
		<name>leaf</name>
		<pose>Unspecified</pose>
		<truncated>0</truncated>
		<difficult>0</difficult>
		<bndbox>
			<xmin>369</xmin>
			<ymin>11</ymin>
			<xmax>525</xmax>
			<ymax>303</ymax>
		</bndbox>
	</object>
	<object>
		<name>leaf</name>
		<pose>Unspecified</pose>
		<truncated>0</truncated>
		<difficult>0</difficult>
		<bndbox>
			<xmin>21</xmin>
			<ymin>17</ymin>
			<xmax>347</xmax>
			<ymax>420</ymax>
		</bndbox>
	</object>
	<object>
		<name>leaf</name>
		<pose>Unspecified</pose>
		<truncated>0</truncated>
		<difficult>0</difficult>
		<bndbox>
			<xmin>460</xmin>
			<ymin>455</ymin>
			<xmax>638</xmax>
			<ymax>625</ymax>
		</bndbox>
	</object>
	<object>
		<name>stem</name>
		<pose>Unspecified</pose>
		<truncated>0</truncated>
		<difficult>0</difficult>
		<bndbox>
			<xmin>222</xmin>
			<ymin>726</ymin>
			<xmax>650</xmax>
			<ymax>1087</ymax>
		</bndbox>
	</object>
	<object>
		<name>stem</name>
		<pose>Unspecified</pose>
		<truncated>0</truncated>
		<difficult>0</difficult>
		<bndbox>
			<xmin>235</xmin>
			<ymin>606</ymin>
			<xmax>333</xmax>
			<ymax>793</ymax>
		</bndbox>
	</object>
</annotation>
