# Supplementary material for: Detection and annotation of plant organs from digitised herbarium scans using deep learning
Source: Biodivers Data J. 2020 Dec 10;8:e57090. doi: 10.3897/BDJ.8.e57090 (PMC7746675; doi:10.3897/BDJ.8.e57090)
Supplement: Supplementary material 1 — Plant Organ Annotations [file bdj-08-e57090-s001.zip › MNHN Paris Herbarium/436954442.xml]

<annotation>
	<folder>scans</folder>
	<filename>436954442.jpg</filename>
	<path>dataset/HerbarParis/scans/436954442.jpg</path>
	<source>
		<database>MNHN</database>
	</source>
	<size>
		<width>800</width>
		<height>1200</height>
		<depth>3</depth>
	</size>
	<segmented>0</segmented>
	<object>
		<name>flower</name>
		<pose>Unspecified</pose>
		<truncated>0</truncated>
		<difficult>0</difficult>
		<bndbox>
			<xmin>319</xmin>
			<ymin>196</ymin>
			<xmax>346</xmax>
			<ymax>221</ymax>
		</bndbox>
	</object>
	<object>
		<name>flower</name>
		<pose>Unspecified</pose>
		<truncated>0</truncated>
		<difficult>0</difficult>
		<bndbox>
			<xmin>355</xmin>
			<ymin>170</ymin>
			<xmax>410</xmax>
			<ymax>262</ymax>
		</bndbox>
	</object>
	<object>
		<name>flower</name>
		<pose>Unspecified</pose>
		<truncated>0</truncated>
		<difficult>0</difficult>
		<bndbox>
			<xmin>484</xmin>
			<ymin>269</ymin>
			<xmax>527</xmax>
			<ymax>307</ymax>
		</bndbox>
	</object>
	<object>
		<name>flower</name>
		<pose>Unspecified</pose>
		<truncated>0</truncated>
		<difficult>0</difficult>
		<bndbox>
			<xmin>548</xmin>
			<ymin>238</ymin>
			<xmax>592</xmax>
			<ymax>278</ymax>
		</bndbox>
	</object>
	<object>
		<name>flower</name>
		<pose>Unspecified</pose>
		<truncated>0</truncated>
		<difficult>0</difficult>
		<bndbox>
			<xmin>519</xmin>
			<ymin>200</ymin>
			<xmax>568</xmax>
			<ymax>258</ymax>
		</bndbox>
	</object>
	<object>
		<name>flower</name>
		<pose>Unspecified</pose>
		<truncated>0</truncated>
		<difficult>0</difficult>
		<bndbox>
			<xmin>603</xmin>
			<ymin>362</ymin>
			<xmax>634</xmax>
			<ymax>391</ymax>
		</bndbox>
	</object>
	<object>
		<name>leaf</name>
		<pose>Unspecified</pose>
		<truncated>0</truncated>
		<difficult>0</difficult>
		<bndbox>
			<xmin>533</xmin>
			<ymin>272</ymin>
			<xmax>563</xmax>
			<ymax>311</ymax>
		</bndbox>
	</object>
	<object>
		<name>leaf</name>
		<pose>Unspecified</pose>
		<truncated>0</truncated>
		<difficult>0</difficult>
		<bndbox>
			<xmin>209</xmin>
			<ymin>148</ymin>
			<xmax>362</xmax>
			<ymax>261</ymax>
		</bndbox>
	</object>
	<object>
		<name>leaf</name>
		<pose>Unspecified</pose>
		<truncated>0</truncated>
		<difficult>0</difficult>
		<bndbox>
			<xmin>22</xmin>
			<ymin>36</ymin>
			<xmax>155</xmax>
			<ymax>157</ymax>
		</bndbox>
	</object>
	<object>
		<name>leaf</name>
		<pose>Unspecified</pose>
		<truncated>0</truncated>
		<difficult>0</difficult>
		<bndbox>
			<xmin>80</xmin>
			<ymin>142</ymin>
			<xmax>211</xmax>
			<ymax>338</ymax>
		</bndbox>
	</object>
	<object>
		<name>leaf</name>
		<pose>Unspecified</pose>
		<truncated>0</truncated>
		<difficult>0</difficult>
		<bndbox>
			<xmin>152</xmin>
			<ymin>394</ymin>
			<xmax>256</xmax>
			<ymax>508</ymax>
		</bndbox>
	</object>
	<object>
		<name>leaf</name>
		<pose>Unspecified</pose>
		<truncated>0</truncated>
		<difficult>0</difficult>
		<bndbox>
			<xmin>33</xmin>
			<ymin>340</ymin>
			<xmax>136</xmax>
			<ymax>499</ymax>
		</bndbox>
	</object>
	<object>
		<name>leaf</name>
		<pose>Unspecified</pose>
		<truncated>0</truncated>
		<difficult>0</difficult>
		<bndbox>
			<xmin>95</xmin>
			<ymin>539</ymin>
			<xmax>190</xmax>
			<ymax>679</ymax>
		</bndbox>
	</object>
	<object>
		<name>leaf</name>
		<pose>Unspecified</pose>
		<truncated>0</truncated>
		<difficult>0</difficult>
		<bndbox>
			<xmin>193</xmin>
			<ymin>761</ymin>
			<xmax>264</xmax>
			<ymax>826</ymax>
		</bndbox>
	</object>
	<object>
		<name>leaf</name>
		<pose>Unspecified</pose>
		<truncated>0</truncated>
		<difficult>0</difficult>
		<bndbox>
			<xmin>347</xmin>
			<ymin>832</ymin>
			<xmax>536</xmax>
			<ymax>909</ymax>
		</bndbox>
	</object>
	<object>
		<name>leaf</name>
		<pose>Unspecified</pose>
		<truncated>0</truncated>
		<difficult>0</difficult>
		<bndbox>
			<xmin>549</xmin>
			<ymin>829</ymin>
			<xmax>602</xmax>
			<ymax>884</ymax>
		</bndbox>
	</object>
	<object>
		<name>leaf</name>
		<pose>Unspecified</pose>
		<truncated>0</truncated>
		<difficult>0</difficult>
		<bndbox>
			<xmin>596</xmin>
			<ymin>688</ymin>
			<xmax>728</xmax>
			<ymax>838</ymax>
		</bndbox>
	</object>
	<object>
		<name>leaf</name>
		<pose>Unspecified</pose>
		<truncated>0</truncated>
		<difficult>0</difficult>
		<bndbox>
			<xmin>569</xmin>
			<ymin>465</ymin>
			<xmax>706</xmax>
			<ymax>638</ymax>
		</bndbox>
	</object>
	<object>
		<name>leaf</name>
		<pose>Unspecified</pose>
		<truncated>0</truncated>
		<difficult>0</difficult>
		<bndbox>
			<xmin>493</xmin>
			<ymin>429</ymin>
			<xmax>608</xmax>
			<ymax>591</ymax>
		</bndbox>
	</object>
	<object>
		<name>leaf</name>
		<pose>Unspecified</pose>
		<truncated>0</truncated>
		<difficult>0</difficult>
		<bndbox>
			<xmin>593</xmin>
			<ymin>356</ymin>
			<xmax>726</xmax>
			<ymax>419</ymax>
		</bndbox>
	</object>
	<object>
		<name>stem</name>
		<pose>Unspecified</pose>
		<truncated>0</truncated>
		<difficult>0</difficult>
		<bndbox>
			<xmin>543</xmin>
			<ymin>312</ymin>
			<xmax>595</xmax>
			<ymax>424</ymax>
		</bndbox>
	</object>
	<object>
		<name>stem</name>
		<pose>Unspecified</pose>
		<truncated>0</truncated>
		<difficult>0</difficult>
		<bndbox>
			<xmin>154</xmin>
			<ymin>679</ymin>
			<xmax>257</xmax>
			<ymax>748</ymax>
		</bndbox>
	</object>
	<object>
		<name>leaf</name>
		<pose>Unspecified</pose>
		<truncated>0</truncated>
		<difficult>0</difficult>
		<bndbox>
			<xmin>256</xmin>
			<ymin>707</ymin>
			<xmax>306</xmax>
			<ymax>742</ymax>
		</bndbox>
	</object>
	<object>
		<name>stem</name>
		<pose>Unspecified</pose>
		<truncated>0</truncated>
		<difficult>0</difficult>
		<bndbox>
			<xmin>312</xmin>
			<ymin>644</ymin>
			<xmax>496</xmax>
			<ymax>740</ymax>
		</bndbox>
	</object>
	<object>
		<name>stem</name>
		<pose>Unspecified</pose>
		<truncated>0</truncated>
		<difficult>0</difficult>
		<bndbox>
			<xmin>567</xmin>
			<ymin>888</ymin>
			<xmax>590</xmax>
			<ymax>952</ymax>
		</bndbox>
	</object>
	<object>
		<name>stem</name>
		<pose>Unspecified</pose>
		<truncated>0</truncated>
		<difficult>0</difficult>
		<bndbox>
			<xmin>145</xmin>
			<ymin>346</ymin>
			<xmax>162</xmax>
			<ymax>427</ymax>
		</bndbox>
	</object>
	<object>
		<name>leaf</name>
		<pose>Unspecified</pose>
		<truncated>0</truncated>
		<difficult>0</difficult>
		<bndbox>
			<xmin>289</xmin>
			<ymin>129</ymin>
			<xmax>330</xmax>
			<ymax>158</ymax>
		</bndbox>
	</object>
	<object>
		<name>stem</name>
		<pose>Unspecified</pose>
		<truncated>0</truncated>
		<difficult>0</difficult>
		<bndbox>
			<xmin>183</xmin>
			<ymin>94</ymin>
			<xmax>303</xmax>
			<ymax>124</ymax>
		</bndbox>
	</object>
	<object>
		<name>stem</name>
		<pose>Unspecified</pose>
		<truncated>0</truncated>
		<difficult>0</difficult>
		<bndbox>
			<xmin>574</xmin>
			<ymin>724</ymin>
			<xmax>601</xmax>
			<ymax>827</ymax>
		</bndbox>
	</object>
	<object>
		<name>root</name>
		<pose>Unspecified</pose>
		<truncated>0</truncated>
		<difficult>0</difficult>
		<bndbox>
			<xmin>509</xmin>
			<ymin>633</ymin>
			<xmax>650</xmax>
			<ymax>740</ymax>
		</bndbox>
	</object>
</annotation>
