# Supplementary material for: Detection and annotation of plant organs from digitised herbarium scans using deep learning
Source: Biodivers Data J. 2020 Dec 10;8:e57090. doi: 10.3897/BDJ.8.e57090 (PMC7746675; doi:10.3897/BDJ.8.e57090)
Supplement: Supplementary material 1 — Plant Organ Annotations [file bdj-08-e57090-s001.zip › MNHN Paris Herbarium/436954486.xml]

<annotation>
	<folder>scans</folder>
	<filename>436954486.jpg</filename>
	<path>dataset/HerbarParis/scans/436954486.jpg</path>
	<source>
		<database>MNHN</database>
	</source>
	<size>
		<width>800</width>
		<height>1200</height>
		<depth>3</depth>
	</size>
	<segmented>0</segmented>
	<object>
		<name>flower</name>
		<pose>Unspecified</pose>
		<truncated>0</truncated>
		<difficult>0</difficult>
		<bndbox>
			<xmin>249</xmin>
			<ymin>105</ymin>
			<xmax>293</xmax>
			<ymax>148</ymax>
		</bndbox>
	</object>
	<object>
		<name>flower</name>
		<pose>Unspecified</pose>
		<truncated>0</truncated>
		<difficult>0</difficult>
		<bndbox>
			<xmin>404</xmin>
			<ymin>37</ymin>
			<xmax>447</xmax>
			<ymax>92</ymax>
		</bndbox>
	</object>
	<object>
		<name>flower</name>
		<pose>Unspecified</pose>
		<truncated>0</truncated>
		<difficult>0</difficult>
		<bndbox>
			<xmin>366</xmin>
			<ymin>21</ymin>
			<xmax>405</xmax>
			<ymax>80</ymax>
		</bndbox>
	</object>
	<object>
		<name>flower</name>
		<pose>Unspecified</pose>
		<truncated>0</truncated>
		<difficult>0</difficult>
		<bndbox>
			<xmin>358</xmin>
			<ymin>334</ymin>
			<xmax>402</xmax>
			<ymax>394</ymax>
		</bndbox>
	</object>
	<object>
		<name>flower</name>
		<pose>Unspecified</pose>
		<truncated>0</truncated>
		<difficult>0</difficult>
		<bndbox>
			<xmin>652</xmin>
			<ymin>202</ymin>
			<xmax>684</xmax>
			<ymax>250</ymax>
		</bndbox>
	</object>
	<object>
		<name>flower</name>
		<pose>Unspecified</pose>
		<truncated>0</truncated>
		<difficult>0</difficult>
		<bndbox>
			<xmin>677</xmin>
			<ymin>201</ymin>
			<xmax>698</xmax>
			<ymax>254</ymax>
		</bndbox>
	</object>
	<object>
		<name>leaf</name>
		<pose>Unspecified</pose>
		<truncated>0</truncated>
		<difficult>0</difficult>
		<bndbox>
			<xmin>329</xmin>
			<ymin>100</ymin>
			<xmax>382</xmax>
			<ymax>176</ymax>
		</bndbox>
	</object>
	<object>
		<name>leaf</name>
		<pose>Unspecified</pose>
		<truncated>0</truncated>
		<difficult>0</difficult>
		<bndbox>
			<xmin>311</xmin>
			<ymin>177</ymin>
			<xmax>372</xmax>
			<ymax>239</ymax>
		</bndbox>
	</object>
	<object>
		<name>leaf</name>
		<pose>Unspecified</pose>
		<truncated>0</truncated>
		<difficult>0</difficult>
		<bndbox>
			<xmin>250</xmin>
			<ymin>352</ymin>
			<xmax>310</xmax>
			<ymax>414</ymax>
		</bndbox>
	</object>
	<object>
		<name>leaf</name>
		<pose>Unspecified</pose>
		<truncated>0</truncated>
		<difficult>0</difficult>
		<bndbox>
			<xmin>265</xmin>
			<ymin>398</ymin>
			<xmax>318</xmax>
			<ymax>449</ymax>
		</bndbox>
	</object>
	<object>
		<name>leaf</name>
		<pose>Unspecified</pose>
		<truncated>0</truncated>
		<difficult>0</difficult>
		<bndbox>
			<xmin>278</xmin>
			<ymin>467</ymin>
			<xmax>318</xmax>
			<ymax>521</ymax>
		</bndbox>
	</object>
	<object>
		<name>leaf</name>
		<pose>Unspecified</pose>
		<truncated>0</truncated>
		<difficult>0</difficult>
		<bndbox>
			<xmin>253</xmin>
			<ymin>505</ymin>
			<xmax>290</xmax>
			<ymax>570</ymax>
		</bndbox>
	</object>
	<object>
		<name>leaf</name>
		<pose>Unspecified</pose>
		<truncated>0</truncated>
		<difficult>0</difficult>
		<bndbox>
			<xmin>276</xmin>
			<ymin>578</ymin>
			<xmax>324</xmax>
			<ymax>632</ymax>
		</bndbox>
	</object>
	<object>
		<name>leaf</name>
		<pose>Unspecified</pose>
		<truncated>0</truncated>
		<difficult>0</difficult>
		<bndbox>
			<xmin>262</xmin>
			<ymin>636</ymin>
			<xmax>309</xmax>
			<ymax>698</ymax>
		</bndbox>
	</object>
	<object>
		<name>leaf</name>
		<pose>Unspecified</pose>
		<truncated>0</truncated>
		<difficult>0</difficult>
		<bndbox>
			<xmin>282</xmin>
			<ymin>691</ymin>
			<xmax>331</xmax>
			<ymax>755</ymax>
		</bndbox>
	</object>
	<object>
		<name>leaf</name>
		<pose>Unspecified</pose>
		<truncated>0</truncated>
		<difficult>0</difficult>
		<bndbox>
			<xmin>301</xmin>
			<ymin>768</ymin>
			<xmax>347</xmax>
			<ymax>830</ymax>
		</bndbox>
	</object>
	<object>
		<name>leaf</name>
		<pose>Unspecified</pose>
		<truncated>0</truncated>
		<difficult>0</difficult>
		<bndbox>
			<xmin>316</xmin>
			<ymin>821</ymin>
			<xmax>347</xmax>
			<ymax>891</ymax>
		</bndbox>
	</object>
	<object>
		<name>leaf</name>
		<pose>Unspecified</pose>
		<truncated>0</truncated>
		<difficult>0</difficult>
		<bndbox>
			<xmin>259</xmin>
			<ymin>874</ymin>
			<xmax>293</xmax>
			<ymax>914</ymax>
		</bndbox>
	</object>
	<object>
		<name>leaf</name>
		<pose>Unspecified</pose>
		<truncated>0</truncated>
		<difficult>0</difficult>
		<bndbox>
			<xmin>163</xmin>
			<ymin>836</ymin>
			<xmax>221</xmax>
			<ymax>896</ymax>
		</bndbox>
	</object>
	<object>
		<name>leaf</name>
		<pose>Unspecified</pose>
		<truncated>0</truncated>
		<difficult>0</difficult>
		<bndbox>
			<xmin>61</xmin>
			<ymin>711</ymin>
			<xmax>88</xmax>
			<ymax>761</ymax>
		</bndbox>
	</object>
	<object>
		<name>leaf</name>
		<pose>Unspecified</pose>
		<truncated>0</truncated>
		<difficult>0</difficult>
		<bndbox>
			<xmin>65</xmin>
			<ymin>659</ymin>
			<xmax>100</xmax>
			<ymax>714</ymax>
		</bndbox>
	</object>
	<object>
		<name>leaf</name>
		<pose>Unspecified</pose>
		<truncated>0</truncated>
		<difficult>0</difficult>
		<bndbox>
			<xmin>69</xmin>
			<ymin>626</ymin>
			<xmax>108</xmax>
			<ymax>668</ymax>
		</bndbox>
	</object>
	<object>
		<name>leaf</name>
		<pose>Unspecified</pose>
		<truncated>0</truncated>
		<difficult>0</difficult>
		<bndbox>
			<xmin>68</xmin>
			<ymin>586</ymin>
			<xmax>116</xmax>
			<ymax>630</ymax>
		</bndbox>
	</object>
	<object>
		<name>leaf</name>
		<pose>Unspecified</pose>
		<truncated>0</truncated>
		<difficult>0</difficult>
		<bndbox>
			<xmin>47</xmin>
			<ymin>572</ymin>
			<xmax>73</xmax>
			<ymax>626</ymax>
		</bndbox>
	</object>
	<object>
		<name>leaf</name>
		<pose>Unspecified</pose>
		<truncated>0</truncated>
		<difficult>0</difficult>
		<bndbox>
			<xmin>67</xmin>
			<ymin>520</ymin>
			<xmax>103</xmax>
			<ymax>572</ymax>
		</bndbox>
	</object>
	<object>
		<name>leaf</name>
		<pose>Unspecified</pose>
		<truncated>0</truncated>
		<difficult>0</difficult>
		<bndbox>
			<xmin>83</xmin>
			<ymin>471</ymin>
			<xmax>127</xmax>
			<ymax>529</ymax>
		</bndbox>
	</object>
	<object>
		<name>leaf</name>
		<pose>Unspecified</pose>
		<truncated>0</truncated>
		<difficult>0</difficult>
		<bndbox>
			<xmin>100</xmin>
			<ymin>433</ymin>
			<xmax>140</xmax>
			<ymax>460</ymax>
		</bndbox>
	</object>
	<object>
		<name>leaf</name>
		<pose>Unspecified</pose>
		<truncated>0</truncated>
		<difficult>0</difficult>
		<bndbox>
			<xmin>81</xmin>
			<ymin>394</ymin>
			<xmax>102</xmax>
			<ymax>460</ymax>
		</bndbox>
	</object>
	<object>
		<name>leaf</name>
		<pose>Unspecified</pose>
		<truncated>0</truncated>
		<difficult>0</difficult>
		<bndbox>
			<xmin>102</xmin>
			<ymin>374</ymin>
			<xmax>169</xmax>
			<ymax>431</ymax>
		</bndbox>
	</object>
	<object>
		<name>leaf</name>
		<pose>Unspecified</pose>
		<truncated>0</truncated>
		<difficult>0</difficult>
		<bndbox>
			<xmin>94</xmin>
			<ymin>338</ymin>
			<xmax>121</xmax>
			<ymax>396</ymax>
		</bndbox>
	</object>
	<object>
		<name>leaf</name>
		<pose>Unspecified</pose>
		<truncated>0</truncated>
		<difficult>0</difficult>
		<bndbox>
			<xmin>120</xmin>
			<ymin>282</ymin>
			<xmax>216</xmax>
			<ymax>370</ymax>
		</bndbox>
	</object>
	<object>
		<name>leaf</name>
		<pose>Unspecified</pose>
		<truncated>0</truncated>
		<difficult>0</difficult>
		<bndbox>
			<xmin>154</xmin>
			<ymin>227</ymin>
			<xmax>177</xmax>
			<ymax>281</ymax>
		</bndbox>
	</object>
	<object>
		<name>leaf</name>
		<pose>Unspecified</pose>
		<truncated>0</truncated>
		<difficult>0</difficult>
		<bndbox>
			<xmin>176</xmin>
			<ymin>171</ymin>
			<xmax>245</xmax>
			<ymax>281</ymax>
		</bndbox>
	</object>
	<object>
		<name>leaf</name>
		<pose>Unspecified</pose>
		<truncated>0</truncated>
		<difficult>0</difficult>
		<bndbox>
			<xmin>444</xmin>
			<ymin>352</ymin>
			<xmax>482</xmax>
			<ymax>388</ymax>
		</bndbox>
	</object>
	<object>
		<name>leaf</name>
		<pose>Unspecified</pose>
		<truncated>0</truncated>
		<difficult>0</difficult>
		<bndbox>
			<xmin>429</xmin>
			<ymin>384</ymin>
			<xmax>512</xmax>
			<ymax>441</ymax>
		</bndbox>
	</object>
	<object>
		<name>leaf</name>
		<pose>Unspecified</pose>
		<truncated>0</truncated>
		<difficult>0</difficult>
		<bndbox>
			<xmin>539</xmin>
			<ymin>388</ymin>
			<xmax>567</xmax>
			<ymax>440</ymax>
		</bndbox>
	</object>
	<object>
		<name>leaf</name>
		<pose>Unspecified</pose>
		<truncated>0</truncated>
		<difficult>0</difficult>
		<bndbox>
			<xmin>510</xmin>
			<ymin>422</ymin>
			<xmax>563</xmax>
			<ymax>462</ymax>
		</bndbox>
	</object>
	<object>
		<name>leaf</name>
		<pose>Unspecified</pose>
		<truncated>0</truncated>
		<difficult>0</difficult>
		<bndbox>
			<xmin>521</xmin>
			<ymin>460</ymin>
			<xmax>591</xmax>
			<ymax>530</ymax>
		</bndbox>
	</object>
	<object>
		<name>leaf</name>
		<pose>Unspecified</pose>
		<truncated>0</truncated>
		<difficult>0</difficult>
		<bndbox>
			<xmin>538</xmin>
			<ymin>528</ymin>
			<xmax>583</xmax>
			<ymax>563</ymax>
		</bndbox>
	</object>
	<object>
		<name>leaf</name>
		<pose>Unspecified</pose>
		<truncated>0</truncated>
		<difficult>0</difficult>
		<bndbox>
			<xmin>577</xmin>
			<ymin>555</ymin>
			<xmax>596</xmax>
			<ymax>600</ymax>
		</bndbox>
	</object>
	<object>
		<name>leaf</name>
		<pose>Unspecified</pose>
		<truncated>0</truncated>
		<difficult>0</difficult>
		<bndbox>
			<xmin>543</xmin>
			<ymin>578</ymin>
			<xmax>582</xmax>
			<ymax>603</ymax>
		</bndbox>
	</object>
	<object>
		<name>leaf</name>
		<pose>Unspecified</pose>
		<truncated>0</truncated>
		<difficult>0</difficult>
		<bndbox>
			<xmin>581</xmin>
			<ymin>614</ymin>
			<xmax>599</xmax>
			<ymax>656</ymax>
		</bndbox>
	</object>
	<object>
		<name>leaf</name>
		<pose>Unspecified</pose>
		<truncated>0</truncated>
		<difficult>0</difficult>
		<bndbox>
			<xmin>541</xmin>
			<ymin>608</ymin>
			<xmax>585</xmax>
			<ymax>658</ymax>
		</bndbox>
	</object>
	<object>
		<name>leaf</name>
		<pose>Unspecified</pose>
		<truncated>0</truncated>
		<difficult>0</difficult>
		<bndbox>
			<xmin>555</xmin>
			<ymin>674</ymin>
			<xmax>577</xmax>
			<ymax>692</ymax>
		</bndbox>
	</object>
	<object>
		<name>leaf</name>
		<pose>Unspecified</pose>
		<truncated>0</truncated>
		<difficult>0</difficult>
		<bndbox>
			<xmin>620</xmin>
			<ymin>808</ymin>
			<xmax>657</xmax>
			<ymax>869</ymax>
		</bndbox>
	</object>
	<object>
		<name>leaf</name>
		<pose>Unspecified</pose>
		<truncated>0</truncated>
		<difficult>0</difficult>
		<bndbox>
			<xmin>652</xmin>
			<ymin>818</ymin>
			<xmax>690</xmax>
			<ymax>875</ymax>
		</bndbox>
	</object>
	<object>
		<name>leaf</name>
		<pose>Unspecified</pose>
		<truncated>0</truncated>
		<difficult>0</difficult>
		<bndbox>
			<xmin>660</xmin>
			<ymin>763</ymin>
			<xmax>697</xmax>
			<ymax>812</ymax>
		</bndbox>
	</object>
	<object>
		<name>leaf</name>
		<pose>Unspecified</pose>
		<truncated>0</truncated>
		<difficult>0</difficult>
		<bndbox>
			<xmin>664</xmin>
			<ymin>703</ymin>
			<xmax>722</xmax>
			<ymax>768</ymax>
		</bndbox>
	</object>
	<object>
		<name>leaf</name>
		<pose>Unspecified</pose>
		<truncated>0</truncated>
		<difficult>0</difficult>
		<bndbox>
			<xmin>689</xmin>
			<ymin>664</ymin>
			<xmax>725</xmax>
			<ymax>712</ymax>
		</bndbox>
	</object>
	<object>
		<name>leaf</name>
		<pose>Unspecified</pose>
		<truncated>0</truncated>
		<difficult>0</difficult>
		<bndbox>
			<xmin>685</xmin>
			<ymin>570</ymin>
			<xmax>735</xmax>
			<ymax>661</ymax>
		</bndbox>
	</object>
	<object>
		<name>leaf</name>
		<pose>Unspecified</pose>
		<truncated>0</truncated>
		<difficult>0</difficult>
		<bndbox>
			<xmin>664</xmin>
			<ymin>451</ymin>
			<xmax>752</xmax>
			<ymax>536</ymax>
		</bndbox>
	</object>
	<object>
		<name>leaf</name>
		<pose>Unspecified</pose>
		<truncated>0</truncated>
		<difficult>0</difficult>
		<bndbox>
			<xmin>637</xmin>
			<ymin>399</ymin>
			<xmax>730</xmax>
			<ymax>466</ymax>
		</bndbox>
	</object>
	<object>
		<name>leaf</name>
		<pose>Unspecified</pose>
		<truncated>0</truncated>
		<difficult>0</difficult>
		<bndbox>
			<xmin>646</xmin>
			<ymin>334</ymin>
			<xmax>697</xmax>
			<ymax>398</ymax>
		</bndbox>
	</object>
	<object>
		<name>leaf</name>
		<pose>Unspecified</pose>
		<truncated>0</truncated>
		<difficult>0</difficult>
		<bndbox>
			<xmin>640</xmin>
			<ymin>286</ymin>
			<xmax>706</xmax>
			<ymax>342</ymax>
		</bndbox>
	</object>
	<object>
		<name>stem</name>
		<pose>Unspecified</pose>
		<truncated>0</truncated>
		<difficult>0</difficult>
		<bndbox>
			<xmin>664</xmin>
			<ymin>253</ymin>
			<xmax>674</xmax>
			<ymax>286</ymax>
		</bndbox>
	</object>
	<object>
		<name>stem</name>
		<pose>Unspecified</pose>
		<truncated>0</truncated>
		<difficult>0</difficult>
		<bndbox>
			<xmin>686</xmin>
			<ymin>248</ymin>
			<xmax>693</xmax>
			<ymax>282</ymax>
		</bndbox>
	</object>
	<object>
		<name>stem</name>
		<pose>Unspecified</pose>
		<truncated>0</truncated>
		<difficult>0</difficult>
		<bndbox>
			<xmin>403</xmin>
			<ymin>356</ymin>
			<xmax>446</xmax>
			<ymax>381</ymax>
		</bndbox>
	</object>
	<object>
		<name>stem</name>
		<pose>Unspecified</pose>
		<truncated>0</truncated>
		<difficult>0</difficult>
		<bndbox>
			<xmin>235</xmin>
			<ymin>153</ymin>
			<xmax>257</xmax>
			<ymax>193</ymax>
		</bndbox>
	</object>
	<object>
		<name>stem</name>
		<pose>Unspecified</pose>
		<truncated>0</truncated>
		<difficult>0</difficult>
		<bndbox>
			<xmin>374</xmin>
			<ymin>94</ymin>
			<xmax>398</xmax>
			<ymax>122</ymax>
		</bndbox>
	</object>
	<object>
		<name>stem</name>
		<pose>Unspecified</pose>
		<truncated>0</truncated>
		<difficult>0</difficult>
		<bndbox>
			<xmin>270</xmin>
			<ymin>451</ymin>
			<xmax>277</xmax>
			<ymax>508</ymax>
		</bndbox>
	</object>
	<object>
		<name>stem</name>
		<pose>Unspecified</pose>
		<truncated>0</truncated>
		<difficult>0</difficult>
		<bndbox>
			<xmin>498</xmin>
			<ymin>697</ymin>
			<xmax>573</xmax>
			<ymax>784</ymax>
		</bndbox>
	</object>
	<object>
		<name>stem</name>
		<pose>Unspecified</pose>
		<truncated>0</truncated>
		<difficult>0</difficult>
		<bndbox>
			<xmin>624</xmin>
			<ymin>874</ymin>
			<xmax>649</xmax>
			<ymax>915</ymax>
		</bndbox>
	</object>
	<object>
		<name>stem</name>
		<pose>Unspecified</pose>
		<truncated>0</truncated>
		<difficult>0</difficult>
		<bndbox>
			<xmin>86</xmin>
			<ymin>773</ymin>
			<xmax>159</xmax>
			<ymax>877</ymax>
		</bndbox>
	</object>
	<object>
		<name>stem</name>
		<pose>Unspecified</pose>
		<truncated>0</truncated>
		<difficult>0</difficult>
		<bndbox>
			<xmin>287</xmin>
			<ymin>921</ymin>
			<xmax>323</xmax>
			<ymax>938</ymax>
		</bndbox>
	</object>
	<object>
		<name>stem</name>
		<pose>Unspecified</pose>
		<truncated>0</truncated>
		<difficult>0</difficult>
		<bndbox>
			<xmin>338</xmin>
			<ymin>898</ymin>
			<xmax>508</xmax>
			<ymax>1012</ymax>
		</bndbox>
	</object>
	<object>
		<name>leaf</name>
		<pose>Unspecified</pose>
		<truncated>0</truncated>
		<difficult>0</difficult>
		<bndbox>
			<xmin>285</xmin>
			<ymin>227</ymin>
			<xmax>356</xmax>
			<ymax>312</ymax>
		</bndbox>
	</object>
	<object>
		<name>leaf</name>
		<pose>Unspecified</pose>
		<truncated>0</truncated>
		<difficult>0</difficult>
		<bndbox>
			<xmin>267</xmin>
			<ymin>301</ymin>
			<xmax>342</xmax>
			<ymax>377</ymax>
		</bndbox>
	</object>
	<object>
		<name>leaf</name>
		<pose>Unspecified</pose>
		<truncated>0</truncated>
		<difficult>0</difficult>
		<bndbox>
			<xmin>221</xmin>
			<ymin>865</ymin>
			<xmax>260</xmax>
			<ymax>912</ymax>
		</bndbox>
	</object>
</annotation>
