# Supplementary material for: Detection and annotation of plant organs from digitised herbarium scans using deep learning
Source: Biodivers Data J. 2020 Dec 10;8:e57090. doi: 10.3897/BDJ.8.e57090 (PMC7746675; doi:10.3897/BDJ.8.e57090)
Supplement: Supplementary material 1 — Plant Organ Annotations [file bdj-08-e57090-s001.zip › MNHN Paris Herbarium/436954500.xml]

<annotation>
	<folder>scans</folder>
	<filename>436954500.jpg</filename>
	<path>dataset/HerbarParis/scans/436954500.jpg</path>
	<source>
		<database>MNHN</database>
	</source>
	<size>
		<width>800</width>
		<height>1200</height>
		<depth>3</depth>
	</size>
	<segmented>0</segmented>
	<object>
		<name>flower</name>
		<pose>Unspecified</pose>
		<truncated>0</truncated>
		<difficult>0</difficult>
		<bndbox>
			<xmin>564</xmin>
			<ymin>248</ymin>
			<xmax>642</xmax>
			<ymax>329</ymax>
		</bndbox>
	</object>
	<object>
		<name>flower</name>
		<pose>Unspecified</pose>
		<truncated>0</truncated>
		<difficult>0</difficult>
		<bndbox>
			<xmin>480</xmin>
			<ymin>291</ymin>
			<xmax>550</xmax>
			<ymax>348</ymax>
		</bndbox>
	</object>
	<object>
		<name>flower</name>
		<pose>Unspecified</pose>
		<truncated>0</truncated>
		<difficult>0</difficult>
		<bndbox>
			<xmin>431</xmin>
			<ymin>295</ymin>
			<xmax>485</xmax>
			<ymax>356</ymax>
		</bndbox>
	</object>
	<object>
		<name>flower</name>
		<pose>Unspecified</pose>
		<truncated>0</truncated>
		<difficult>0</difficult>
		<bndbox>
			<xmin>360</xmin>
			<ymin>297</ymin>
			<xmax>422</xmax>
			<ymax>346</ymax>
		</bndbox>
	</object>
	<object>
		<name>flower</name>
		<pose>Unspecified</pose>
		<truncated>0</truncated>
		<difficult>0</difficult>
		<bndbox>
			<xmin>291</xmin>
			<ymin>226</ymin>
			<xmax>411</xmax>
			<ymax>316</ymax>
		</bndbox>
	</object>
	<object>
		<name>flower</name>
		<pose>Unspecified</pose>
		<truncated>0</truncated>
		<difficult>0</difficult>
		<bndbox>
			<xmin>91</xmin>
			<ymin>194</ymin>
			<xmax>160</xmax>
			<ymax>254</ymax>
		</bndbox>
	</object>
	<object>
		<name>flower</name>
		<pose>Unspecified</pose>
		<truncated>0</truncated>
		<difficult>0</difficult>
		<bndbox>
			<xmin>34</xmin>
			<ymin>171</ymin>
			<xmax>106</xmax>
			<ymax>249</ymax>
		</bndbox>
	</object>
	<object>
		<name>flower</name>
		<pose>Unspecified</pose>
		<truncated>0</truncated>
		<difficult>0</difficult>
		<bndbox>
			<xmin>139</xmin>
			<ymin>89</ymin>
			<xmax>200</xmax>
			<ymax>164</ymax>
		</bndbox>
	</object>
	<object>
		<name>flower</name>
		<pose>Unspecified</pose>
		<truncated>0</truncated>
		<difficult>0</difficult>
		<bndbox>
			<xmin>193</xmin>
			<ymin>32</ymin>
			<xmax>296</xmax>
			<ymax>123</ymax>
		</bndbox>
	</object>
	<object>
		<name>flower</name>
		<pose>Unspecified</pose>
		<truncated>0</truncated>
		<difficult>0</difficult>
		<bndbox>
			<xmin>426</xmin>
			<ymin>81</ymin>
			<xmax>513</xmax>
			<ymax>158</ymax>
		</bndbox>
	</object>
	<object>
		<name>flower</name>
		<pose>Unspecified</pose>
		<truncated>0</truncated>
		<difficult>0</difficult>
		<bndbox>
			<xmin>509</xmin>
			<ymin>53</ymin>
			<xmax>629</xmax>
			<ymax>136</ymax>
		</bndbox>
	</object>
	<object>
		<name>leaf</name>
		<pose>Unspecified</pose>
		<truncated>0</truncated>
		<difficult>0</difficult>
		<bndbox>
			<xmin>200</xmin>
			<ymin>127</ymin>
			<xmax>254</xmax>
			<ymax>220</ymax>
		</bndbox>
	</object>
	<object>
		<name>leaf</name>
		<pose>Unspecified</pose>
		<truncated>0</truncated>
		<difficult>0</difficult>
		<bndbox>
			<xmin>243</xmin>
			<ymin>127</ymin>
			<xmax>301</xmax>
			<ymax>186</ymax>
		</bndbox>
	</object>
	<object>
		<name>leaf</name>
		<pose>Unspecified</pose>
		<truncated>0</truncated>
		<difficult>0</difficult>
		<bndbox>
			<xmin>63</xmin>
			<ymin>258</ymin>
			<xmax>131</xmax>
			<ymax>358</ymax>
		</bndbox>
	</object>
	<object>
		<name>leaf</name>
		<pose>Unspecified</pose>
		<truncated>0</truncated>
		<difficult>0</difficult>
		<bndbox>
			<xmin>182</xmin>
			<ymin>227</ymin>
			<xmax>251</xmax>
			<ymax>302</ymax>
		</bndbox>
	</object>
	<object>
		<name>leaf</name>
		<pose>Unspecified</pose>
		<truncated>0</truncated>
		<difficult>0</difficult>
		<bndbox>
			<xmin>243</xmin>
			<ymin>213</ymin>
			<xmax>295</xmax>
			<ymax>298</ymax>
		</bndbox>
	</object>
	<object>
		<name>leaf</name>
		<pose>Unspecified</pose>
		<truncated>0</truncated>
		<difficult>0</difficult>
		<bndbox>
			<xmin>209</xmin>
			<ymin>287</ymin>
			<xmax>269</xmax>
			<ymax>375</ymax>
		</bndbox>
	</object>
	<object>
		<name>leaf</name>
		<pose>Unspecified</pose>
		<truncated>0</truncated>
		<difficult>0</difficult>
		<bndbox>
			<xmin>192</xmin>
			<ymin>362</ymin>
			<xmax>296</xmax>
			<ymax>470</ymax>
		</bndbox>
	</object>
	<object>
		<name>leaf</name>
		<pose>Unspecified</pose>
		<truncated>0</truncated>
		<difficult>0</difficult>
		<bndbox>
			<xmin>95</xmin>
			<ymin>359</ymin>
			<xmax>181</xmax>
			<ymax>458</ymax>
		</bndbox>
	</object>
	<object>
		<name>leaf</name>
		<pose>Unspecified</pose>
		<truncated>0</truncated>
		<difficult>0</difficult>
		<bndbox>
			<xmin>100</xmin>
			<ymin>448</ymin>
			<xmax>186</xmax>
			<ymax>568</ymax>
		</bndbox>
	</object>
	<object>
		<name>leaf</name>
		<pose>Unspecified</pose>
		<truncated>0</truncated>
		<difficult>0</difficult>
		<bndbox>
			<xmin>191</xmin>
			<ymin>452</ymin>
			<xmax>258</xmax>
			<ymax>555</ymax>
		</bndbox>
	</object>
	<object>
		<name>leaf</name>
		<pose>Unspecified</pose>
		<truncated>0</truncated>
		<difficult>0</difficult>
		<bndbox>
			<xmin>263</xmin>
			<ymin>503</ymin>
			<xmax>291</xmax>
			<ymax>555</ymax>
		</bndbox>
	</object>
	<object>
		<name>leaf</name>
		<pose>Unspecified</pose>
		<truncated>0</truncated>
		<difficult>0</difficult>
		<bndbox>
			<xmin>242</xmin>
			<ymin>550</ymin>
			<xmax>305</xmax>
			<ymax>652</ymax>
		</bndbox>
	</object>
	<object>
		<name>leaf</name>
		<pose>Unspecified</pose>
		<truncated>0</truncated>
		<difficult>0</difficult>
		<bndbox>
			<xmin>144</xmin>
			<ymin>556</ymin>
			<xmax>240</xmax>
			<ymax>690</ymax>
		</bndbox>
	</object>
	<object>
		<name>leaf</name>
		<pose>Unspecified</pose>
		<truncated>0</truncated>
		<difficult>0</difficult>
		<bndbox>
			<xmin>250</xmin>
			<ymin>688</ymin>
			<xmax>268</xmax>
			<ymax>718</ymax>
		</bndbox>
	</object>
	<object>
		<name>leaf</name>
		<pose>Unspecified</pose>
		<truncated>0</truncated>
		<difficult>0</difficult>
		<bndbox>
			<xmin>394</xmin>
			<ymin>510</ymin>
			<xmax>454</xmax>
			<ymax>609</ymax>
		</bndbox>
	</object>
	<object>
		<name>leaf</name>
		<pose>Unspecified</pose>
		<truncated>0</truncated>
		<difficult>0</difficult>
		<bndbox>
			<xmin>379</xmin>
			<ymin>421</ymin>
			<xmax>458</xmax>
			<ymax>506</ymax>
		</bndbox>
	</object>
	<object>
		<name>leaf</name>
		<pose>Unspecified</pose>
		<truncated>0</truncated>
		<difficult>0</difficult>
		<bndbox>
			<xmin>346</xmin>
			<ymin>345</ymin>
			<xmax>446</xmax>
			<ymax>425</ymax>
		</bndbox>
	</object>
	<object>
		<name>leaf</name>
		<pose>Unspecified</pose>
		<truncated>0</truncated>
		<difficult>0</difficult>
		<bndbox>
			<xmin>459</xmin>
			<ymin>148</ymin>
			<xmax>587</xmax>
			<ymax>238</ymax>
		</bndbox>
	</object>
	<object>
		<name>leaf</name>
		<pose>Unspecified</pose>
		<truncated>0</truncated>
		<difficult>0</difficult>
		<bndbox>
			<xmin>499</xmin>
			<ymin>230</ymin>
			<xmax>577</xmax>
			<ymax>298</ymax>
		</bndbox>
	</object>
	<object>
		<name>leaf</name>
		<pose>Unspecified</pose>
		<truncated>0</truncated>
		<difficult>0</difficult>
		<bndbox>
			<xmin>547</xmin>
			<ymin>269</ymin>
			<xmax>591</xmax>
			<ymax>363</ymax>
		</bndbox>
	</object>
	<object>
		<name>leaf</name>
		<pose>Unspecified</pose>
		<truncated>0</truncated>
		<difficult>0</difficult>
		<bndbox>
			<xmin>511</xmin>
			<ymin>364</ymin>
			<xmax>590</xmax>
			<ymax>452</ymax>
		</bndbox>
	</object>
	<object>
		<name>leaf</name>
		<pose>Unspecified</pose>
		<truncated>0</truncated>
		<difficult>0</difficult>
		<bndbox>
			<xmin>585</xmin>
			<ymin>327</ymin>
			<xmax>630</xmax>
			<ymax>404</ymax>
		</bndbox>
	</object>
	<object>
		<name>leaf</name>
		<pose>Unspecified</pose>
		<truncated>0</truncated>
		<difficult>0</difficult>
		<bndbox>
			<xmin>584</xmin>
			<ymin>417</ymin>
			<xmax>643</xmax>
			<ymax>485</ymax>
		</bndbox>
	</object>
	<object>
		<name>leaf</name>
		<pose>Unspecified</pose>
		<truncated>0</truncated>
		<difficult>0</difficult>
		<bndbox>
			<xmin>525</xmin>
			<ymin>465</ymin>
			<xmax>640</xmax>
			<ymax>600</ymax>
		</bndbox>
	</object>
	<object>
		<name>stem</name>
		<pose>Unspecified</pose>
		<truncated>0</truncated>
		<difficult>0</difficult>
		<bndbox>
			<xmin>242</xmin>
			<ymin>728</ymin>
			<xmax>485</xmax>
			<ymax>1060</ymax>
		</bndbox>
	</object>
	<object>
		<name>stem</name>
		<pose>Unspecified</pose>
		<truncated>0</truncated>
		<difficult>0</difficult>
		<bndbox>
			<xmin>425</xmin>
			<ymin>613</ymin>
			<xmax>552</xmax>
			<ymax>994</ymax>
		</bndbox>
	</object>
	<object>
		<name>stem</name>
		<pose>Unspecified</pose>
		<truncated>0</truncated>
		<difficult>0</difficult>
		<bndbox>
			<xmin>580</xmin>
			<ymin>603</ymin>
			<xmax>625</xmax>
			<ymax>990</ymax>
		</bndbox>
	</object>
</annotation>
