# Supplementary material for: Detection and annotation of plant organs from digitised herbarium scans using deep learning
Source: Biodivers Data J. 2020 Dec 10;8:e57090. doi: 10.3897/BDJ.8.e57090 (PMC7746675; doi:10.3897/BDJ.8.e57090)
Supplement: Supplementary material 1 — Plant Organ Annotations [file bdj-08-e57090-s001.zip › MNHN Paris Herbarium/436954540.xml]

<annotation>
	<folder>scans</folder>
	<filename>436954540.jpg</filename>
	<path>dataset/HerbarParis/scans/436954540.jpg</path>
	<source>
		<database>MNHN</database>
	</source>
	<size>
		<width>800</width>
		<height>1200</height>
		<depth>3</depth>
	</size>
	<segmented>0</segmented>
	<object>
		<name>fruit</name>
		<pose>Unspecified</pose>
		<truncated>0</truncated>
		<difficult>0</difficult>
		<bndbox>
			<xmin>165</xmin>
			<ymin>94</ymin>
			<xmax>227</xmax>
			<ymax>136</ymax>
		</bndbox>
	</object>
	<object>
		<name>fruit</name>
		<pose>Unspecified</pose>
		<truncated>0</truncated>
		<difficult>0</difficult>
		<bndbox>
			<xmin>116</xmin>
			<ymin>122</ymin>
			<xmax>170</xmax>
			<ymax>165</ymax>
		</bndbox>
	</object>
	<object>
		<name>fruit</name>
		<pose>Unspecified</pose>
		<truncated>0</truncated>
		<difficult>0</difficult>
		<bndbox>
			<xmin>105</xmin>
			<ymin>153</ymin>
			<xmax>154</xmax>
			<ymax>212</ymax>
		</bndbox>
	</object>
	<object>
		<name>fruit</name>
		<pose>Unspecified</pose>
		<truncated>0</truncated>
		<difficult>0</difficult>
		<bndbox>
			<xmin>331</xmin>
			<ymin>207</ymin>
			<xmax>384</xmax>
			<ymax>256</ymax>
		</bndbox>
	</object>
	<object>
		<name>fruit</name>
		<pose>Unspecified</pose>
		<truncated>0</truncated>
		<difficult>0</difficult>
		<bndbox>
			<xmin>368</xmin>
			<ymin>170</ymin>
			<xmax>427</xmax>
			<ymax>213</ymax>
		</bndbox>
	</object>
	<object>
		<name>fruit</name>
		<pose>Unspecified</pose>
		<truncated>0</truncated>
		<difficult>0</difficult>
		<bndbox>
			<xmin>414</xmin>
			<ymin>178</ymin>
			<xmax>454</xmax>
			<ymax>230</ymax>
		</bndbox>
	</object>
	<object>
		<name>fruit</name>
		<pose>Unspecified</pose>
		<truncated>0</truncated>
		<difficult>0</difficult>
		<bndbox>
			<xmin>593</xmin>
			<ymin>152</ymin>
			<xmax>699</xmax>
			<ymax>220</ymax>
		</bndbox>
	</object>
	<object>
		<name>fruit</name>
		<pose>Unspecified</pose>
		<truncated>0</truncated>
		<difficult>0</difficult>
		<bndbox>
			<xmin>454</xmin>
			<ymin>499</ymin>
			<xmax>509</xmax>
			<ymax>544</ymax>
		</bndbox>
	</object>
	<object>
		<name>fruit</name>
		<pose>Unspecified</pose>
		<truncated>0</truncated>
		<difficult>0</difficult>
		<bndbox>
			<xmin>153</xmin>
			<ymin>644</ymin>
			<xmax>191</xmax>
			<ymax>692</ymax>
		</bndbox>
	</object>
	<object>
		<name>leaf</name>
		<pose>Unspecified</pose>
		<truncated>0</truncated>
		<difficult>0</difficult>
		<bndbox>
			<xmin>170</xmin>
			<ymin>153</ymin>
			<xmax>200</xmax>
			<ymax>196</ymax>
		</bndbox>
	</object>
	<object>
		<name>leaf</name>
		<pose>Unspecified</pose>
		<truncated>0</truncated>
		<difficult>0</difficult>
		<bndbox>
			<xmin>184</xmin>
			<ymin>490</ymin>
			<xmax>305</xmax>
			<ymax>646</ymax>
		</bndbox>
	</object>
	<object>
		<name>leaf</name>
		<pose>Unspecified</pose>
		<truncated>0</truncated>
		<difficult>0</difficult>
		<bndbox>
			<xmin>178</xmin>
			<ymin>649</ymin>
			<xmax>228</xmax>
			<ymax>710</ymax>
		</bndbox>
	</object>
	<object>
		<name>leaf</name>
		<pose>Unspecified</pose>
		<truncated>0</truncated>
		<difficult>0</difficult>
		<bndbox>
			<xmin>94</xmin>
			<ymin>555</ymin>
			<xmax>171</xmax>
			<ymax>770</ymax>
		</bndbox>
	</object>
	<object>
		<name>leaf</name>
		<pose>Unspecified</pose>
		<truncated>0</truncated>
		<difficult>0</difficult>
		<bndbox>
			<xmin>195</xmin>
			<ymin>741</ymin>
			<xmax>371</xmax>
			<ymax>933</ymax>
		</bndbox>
	</object>
	<object>
		<name>leaf</name>
		<pose>Unspecified</pose>
		<truncated>0</truncated>
		<difficult>0</difficult>
		<bndbox>
			<xmin>392</xmin>
			<ymin>489</ymin>
			<xmax>440</xmax>
			<ymax>664</ymax>
		</bndbox>
	</object>
	<object>
		<name>leaf</name>
		<pose>Unspecified</pose>
		<truncated>0</truncated>
		<difficult>0</difficult>
		<bndbox>
			<xmin>446</xmin>
			<ymin>484</ymin>
			<xmax>572</xmax>
			<ymax>612</ymax>
		</bndbox>
	</object>
	<object>
		<name>leaf</name>
		<pose>Unspecified</pose>
		<truncated>0</truncated>
		<difficult>0</difficult>
		<bndbox>
			<xmin>548</xmin>
			<ymin>523</ymin>
			<xmax>672</xmax>
			<ymax>767</ymax>
		</bndbox>
	</object>
	<object>
		<name>leaf</name>
		<pose>Unspecified</pose>
		<truncated>0</truncated>
		<difficult>0</difficult>
		<bndbox>
			<xmin>649</xmin>
			<ymin>459</ymin>
			<xmax>704</xmax>
			<ymax>580</ymax>
		</bndbox>
	</object>
	<object>
		<name>leaf</name>
		<pose>Unspecified</pose>
		<truncated>0</truncated>
		<difficult>0</difficult>
		<bndbox>
			<xmin>577</xmin>
			<ymin>316</ymin>
			<xmax>635</xmax>
			<ymax>393</ymax>
		</bndbox>
	</object>
	<object>
		<name>leaf</name>
		<pose>Unspecified</pose>
		<truncated>0</truncated>
		<difficult>0</difficult>
		<bndbox>
			<xmin>594</xmin>
			<ymin>256</ymin>
			<xmax>656</xmax>
			<ymax>337</ymax>
		</bndbox>
	</object>
	<object>
		<name>stem</name>
		<pose>Unspecified</pose>
		<truncated>0</truncated>
		<difficult>0</difficult>
		<bndbox>
			<xmin>179</xmin>
			<ymin>202</ymin>
			<xmax>207</xmax>
			<ymax>560</ymax>
		</bndbox>
	</object>
	<object>
		<name>stem</name>
		<pose>Unspecified</pose>
		<truncated>0</truncated>
		<difficult>0</difficult>
		<bndbox>
			<xmin>179</xmin>
			<ymin>479</ymin>
			<xmax>189</xmax>
			<ymax>605</ymax>
		</bndbox>
	</object>
	<object>
		<name>stem</name>
		<pose>Unspecified</pose>
		<truncated>0</truncated>
		<difficult>0</difficult>
		<bndbox>
			<xmin>132</xmin>
			<ymin>770</ymin>
			<xmax>152</xmax>
			<ymax>873</ymax>
		</bndbox>
	</object>
	<object>
		<name>stem</name>
		<pose>Unspecified</pose>
		<truncated>0</truncated>
		<difficult>0</difficult>
		<bndbox>
			<xmin>377</xmin>
			<ymin>846</ymin>
			<xmax>403</xmax>
			<ymax>950</ymax>
		</bndbox>
	</object>
	<object>
		<name>stem</name>
		<pose>Unspecified</pose>
		<truncated>0</truncated>
		<difficult>0</difficult>
		<bndbox>
			<xmin>374</xmin>
			<ymin>665</ymin>
			<xmax>407</xmax>
			<ymax>838</ymax>
		</bndbox>
	</object>
	<object>
		<name>stem</name>
		<pose>Unspecified</pose>
		<truncated>0</truncated>
		<difficult>0</difficult>
		<bndbox>
			<xmin>352</xmin>
			<ymin>259</ymin>
			<xmax>419</xmax>
			<ymax>507</ymax>
		</bndbox>
	</object>
	<object>
		<name>stem</name>
		<pose>Unspecified</pose>
		<truncated>0</truncated>
		<difficult>0</difficult>
		<bndbox>
			<xmin>340</xmin>
			<ymin>501</ymin>
			<xmax>392</xmax>
			<ymax>798</ymax>
		</bndbox>
	</object>
	<object>
		<name>stem</name>
		<pose>Unspecified</pose>
		<truncated>0</truncated>
		<difficult>0</difficult>
		<bndbox>
			<xmin>644</xmin>
			<ymin>767</ymin>
			<xmax>668</xmax>
			<ymax>860</ymax>
		</bndbox>
	</object>
	<object>
		<name>stem</name>
		<pose>Unspecified</pose>
		<truncated>0</truncated>
		<difficult>0</difficult>
		<bndbox>
			<xmin>639</xmin>
			<ymin>396</ymin>
			<xmax>662</xmax>
			<ymax>494</ymax>
		</bndbox>
	</object>
	<object>
		<name>stem</name>
		<pose>Unspecified</pose>
		<truncated>0</truncated>
		<difficult>0</difficult>
		<bndbox>
			<xmin>630</xmin>
			<ymin>339</ymin>
			<xmax>641</xmax>
			<ymax>380</ymax>
		</bndbox>
	</object>
</annotation>
