# Supplementary material for: Detection and annotation of plant organs from digitised herbarium scans using deep learning
Source: Biodivers Data J. 2020 Dec 10;8:e57090. doi: 10.3897/BDJ.8.e57090 (PMC7746675; doi:10.3897/BDJ.8.e57090)
Supplement: Supplementary material 1 — Plant Organ Annotations [file bdj-08-e57090-s001.zip › MNHN Paris Herbarium/436954607.xml]

<annotation>
	<folder>scans</folder>
	<filename>436954607.jpg</filename>
	<path>dataset/HerbarParis/scans/436954607.jpg</path>
	<source>
		<database>MNHN</database>
	</source>
	<size>
		<width>800</width>
		<height>1200</height>
		<depth>3</depth>
	</size>
	<segmented>0</segmented>
	<object>
		<name>flower</name>
		<pose>Unspecified</pose>
		<truncated>0</truncated>
		<difficult>0</difficult>
		<bndbox>
			<xmin>296</xmin>
			<ymin>92</ymin>
			<xmax>329</xmax>
			<ymax>130</ymax>
		</bndbox>
	</object>
	<object>
		<name>flower</name>
		<pose>Unspecified</pose>
		<truncated>0</truncated>
		<difficult>0</difficult>
		<bndbox>
			<xmin>225</xmin>
			<ymin>219</ymin>
			<xmax>266</xmax>
			<ymax>257</ymax>
		</bndbox>
	</object>
	<object>
		<name>flower</name>
		<pose>Unspecified</pose>
		<truncated>0</truncated>
		<difficult>0</difficult>
		<bndbox>
			<xmin>238</xmin>
			<ymin>190</ymin>
			<xmax>257</xmax>
			<ymax>211</ymax>
		</bndbox>
	</object>
	<object>
		<name>flower</name>
		<pose>Unspecified</pose>
		<truncated>0</truncated>
		<difficult>0</difficult>
		<bndbox>
			<xmin>165</xmin>
			<ymin>169</ymin>
			<xmax>190</xmax>
			<ymax>194</ymax>
		</bndbox>
	</object>
	<object>
		<name>flower</name>
		<pose>Unspecified</pose>
		<truncated>0</truncated>
		<difficult>0</difficult>
		<bndbox>
			<xmin>140</xmin>
			<ymin>101</ymin>
			<xmax>162</xmax>
			<ymax>128</ymax>
		</bndbox>
	</object>
	<object>
		<name>flower</name>
		<pose>Unspecified</pose>
		<truncated>0</truncated>
		<difficult>0</difficult>
		<bndbox>
			<xmin>195</xmin>
			<ymin>135</ymin>
			<xmax>213</xmax>
			<ymax>152</ymax>
		</bndbox>
	</object>
	<object>
		<name>flower</name>
		<pose>Unspecified</pose>
		<truncated>0</truncated>
		<difficult>0</difficult>
		<bndbox>
			<xmin>211</xmin>
			<ymin>142</ymin>
			<xmax>235</xmax>
			<ymax>164</ymax>
		</bndbox>
	</object>
	<object>
		<name>flower</name>
		<pose>Unspecified</pose>
		<truncated>0</truncated>
		<difficult>0</difficult>
		<bndbox>
			<xmin>239</xmin>
			<ymin>61</ymin>
			<xmax>258</xmax>
			<ymax>82</ymax>
		</bndbox>
	</object>
	<object>
		<name>flower</name>
		<pose>Unspecified</pose>
		<truncated>0</truncated>
		<difficult>0</difficult>
		<bndbox>
			<xmin>198</xmin>
			<ymin>94</ymin>
			<xmax>229</xmax>
			<ymax>136</ymax>
		</bndbox>
	</object>
	<object>
		<name>flower</name>
		<pose>Unspecified</pose>
		<truncated>0</truncated>
		<difficult>0</difficult>
		<bndbox>
			<xmin>347</xmin>
			<ymin>651</ymin>
			<xmax>365</xmax>
			<ymax>682</ymax>
		</bndbox>
	</object>
	<object>
		<name>flower</name>
		<pose>Unspecified</pose>
		<truncated>0</truncated>
		<difficult>0</difficult>
		<bndbox>
			<xmin>340</xmin>
			<ymin>621</ymin>
			<xmax>357</xmax>
			<ymax>644</ymax>
		</bndbox>
	</object>
	<object>
		<name>flower</name>
		<pose>Unspecified</pose>
		<truncated>0</truncated>
		<difficult>0</difficult>
		<bndbox>
			<xmin>386</xmin>
			<ymin>574</ymin>
			<xmax>410</xmax>
			<ymax>611</ymax>
		</bndbox>
	</object>
	<object>
		<name>flower</name>
		<pose>Unspecified</pose>
		<truncated>0</truncated>
		<difficult>0</difficult>
		<bndbox>
			<xmin>414</xmin>
			<ymin>590</ymin>
			<xmax>435</xmax>
			<ymax>610</ymax>
		</bndbox>
	</object>
	<object>
		<name>flower</name>
		<pose>Unspecified</pose>
		<truncated>0</truncated>
		<difficult>0</difficult>
		<bndbox>
			<xmin>437</xmin>
			<ymin>528</ymin>
			<xmax>467</xmax>
			<ymax>564</ymax>
		</bndbox>
	</object>
	<object>
		<name>flower</name>
		<pose>Unspecified</pose>
		<truncated>0</truncated>
		<difficult>0</difficult>
		<bndbox>
			<xmin>439</xmin>
			<ymin>730</ymin>
			<xmax>476</xmax>
			<ymax>766</ymax>
		</bndbox>
	</object>
	<object>
		<name>flower</name>
		<pose>Unspecified</pose>
		<truncated>0</truncated>
		<difficult>0</difficult>
		<bndbox>
			<xmin>408</xmin>
			<ymin>724</ymin>
			<xmax>432</xmax>
			<ymax>752</ymax>
		</bndbox>
	</object>
	<object>
		<name>flower</name>
		<pose>Unspecified</pose>
		<truncated>0</truncated>
		<difficult>0</difficult>
		<bndbox>
			<xmin>397</xmin>
			<ymin>704</ymin>
			<xmax>418</xmax>
			<ymax>724</ymax>
		</bndbox>
	</object>
	<object>
		<name>flower</name>
		<pose>Unspecified</pose>
		<truncated>0</truncated>
		<difficult>0</difficult>
		<bndbox>
			<xmin>386</xmin>
			<ymin>669</ymin>
			<xmax>408</xmax>
			<ymax>702</ymax>
		</bndbox>
	</object>
	<object>
		<name>flower</name>
		<pose>Unspecified</pose>
		<truncated>0</truncated>
		<difficult>0</difficult>
		<bndbox>
			<xmin>409</xmin>
			<ymin>682</ymin>
			<xmax>437</xmax>
			<ymax>712</ymax>
		</bndbox>
	</object>
	<object>
		<name>flower</name>
		<pose>Unspecified</pose>
		<truncated>0</truncated>
		<difficult>0</difficult>
		<bndbox>
			<xmin>442</xmin>
			<ymin>694</ymin>
			<xmax>476</xmax>
			<ymax>730</ymax>
		</bndbox>
	</object>
	<object>
		<name>leaf</name>
		<pose>Unspecified</pose>
		<truncated>0</truncated>
		<difficult>0</difficult>
		<bndbox>
			<xmin>202</xmin>
			<ymin>59</ymin>
			<xmax>620</xmax>
			<ymax>272</ymax>
		</bndbox>
	</object>
	<object>
		<name>leaf</name>
		<pose>Unspecified</pose>
		<truncated>0</truncated>
		<difficult>0</difficult>
		<bndbox>
			<xmin>252</xmin>
			<ymin>423</ymin>
			<xmax>369</xmax>
			<ymax>562</ymax>
		</bndbox>
	</object>
	<object>
		<name>leaf</name>
		<pose>Unspecified</pose>
		<truncated>0</truncated>
		<difficult>0</difficult>
		<bndbox>
			<xmin>120</xmin>
			<ymin>461</ymin>
			<xmax>253</xmax>
			<ymax>599</ymax>
		</bndbox>
	</object>
	<object>
		<name>leaf</name>
		<pose>Unspecified</pose>
		<truncated>0</truncated>
		<difficult>0</difficult>
		<bndbox>
			<xmin>622</xmin>
			<ymin>352</ymin>
			<xmax>683</xmax>
			<ymax>540</ymax>
		</bndbox>
	</object>
	<object>
		<name>flower</name>
		<pose>Unspecified</pose>
		<truncated>0</truncated>
		<difficult>0</difficult>
		<bndbox>
			<xmin>478</xmin>
			<ymin>626</ymin>
			<xmax>498</xmax>
			<ymax>670</ymax>
		</bndbox>
	</object>
	<object>
		<name>flower</name>
		<pose>Unspecified</pose>
		<truncated>0</truncated>
		<difficult>0</difficult>
		<bndbox>
			<xmin>473</xmin>
			<ymin>581</ymin>
			<xmax>526</xmax>
			<ymax>630</ymax>
		</bndbox>
	</object>
	<object>
		<name>leaf</name>
		<pose>Unspecified</pose>
		<truncated>0</truncated>
		<difficult>0</difficult>
		<bndbox>
			<xmin>451</xmin>
			<ymin>268</ymin>
			<xmax>564</xmax>
			<ymax>628</ymax>
		</bndbox>
	</object>
	<object>
		<name>leaf</name>
		<pose>Unspecified</pose>
		<truncated>0</truncated>
		<difficult>0</difficult>
		<bndbox>
			<xmin>635</xmin>
			<ymin>700</ymin>
			<xmax>719</xmax>
			<ymax>784</ymax>
		</bndbox>
	</object>
	<object>
		<name>leaf</name>
		<pose>Unspecified</pose>
		<truncated>0</truncated>
		<difficult>0</difficult>
		<bndbox>
			<xmin>426</xmin>
			<ymin>698</ymin>
			<xmax>595</xmax>
			<ymax>948</ymax>
		</bndbox>
	</object>
	<object>
		<name>leaf</name>
		<pose>Unspecified</pose>
		<truncated>0</truncated>
		<difficult>0</difficult>
		<bndbox>
			<xmin>329</xmin>
			<ymin>670</ymin>
			<xmax>541</xmax>
			<ymax>784</ymax>
		</bndbox>
	</object>
	<object>
		<name>leaf</name>
		<pose>Unspecified</pose>
		<truncated>0</truncated>
		<difficult>0</difficult>
		<bndbox>
			<xmin>503</xmin>
			<ymin>554</ymin>
			<xmax>619</xmax>
			<ymax>755</ymax>
		</bndbox>
	</object>
	<object>
		<name>stem</name>
		<pose>Unspecified</pose>
		<truncated>0</truncated>
		<difficult>0</difficult>
		<bndbox>
			<xmin>230</xmin>
			<ymin>90</ymin>
			<xmax>295</xmax>
			<ymax>120</ymax>
		</bndbox>
	</object>
	<object>
		<name>stem</name>
		<pose>Unspecified</pose>
		<truncated>0</truncated>
		<difficult>0</difficult>
		<bndbox>
			<xmin>154</xmin>
			<ymin>131</ymin>
			<xmax>172</xmax>
			<ymax>169</ymax>
		</bndbox>
	</object>
	<object>
		<name>stem</name>
		<pose>Unspecified</pose>
		<truncated>0</truncated>
		<difficult>0</difficult>
		<bndbox>
			<xmin>164</xmin>
			<ymin>93</ymin>
			<xmax>193</xmax>
			<ymax>124</ymax>
		</bndbox>
	</object>
	<object>
		<name>stem</name>
		<pose>Unspecified</pose>
		<truncated>0</truncated>
		<difficult>0</difficult>
		<bndbox>
			<xmin>180</xmin>
			<ymin>68</ymin>
			<xmax>235</xmax>
			<ymax>88</ymax>
		</bndbox>
	</object>
	<object>
		<name>stem</name>
		<pose>Unspecified</pose>
		<truncated>0</truncated>
		<difficult>0</difficult>
		<bndbox>
			<xmin>211</xmin>
			<ymin>270</ymin>
			<xmax>247</xmax>
			<ymax>340</ymax>
		</bndbox>
	</object>
	<object>
		<name>stem</name>
		<pose>Unspecified</pose>
		<truncated>0</truncated>
		<difficult>0</difficult>
		<bndbox>
			<xmin>124</xmin>
			<ymin>442</ymin>
			<xmax>154</xmax>
			<ymax>518</ymax>
		</bndbox>
	</object>
	<object>
		<name>stem</name>
		<pose>Unspecified</pose>
		<truncated>0</truncated>
		<difficult>0</difficult>
		<bndbox>
			<xmin>178</xmin>
			<ymin>602</ymin>
			<xmax>235</xmax>
			<ymax>712</ymax>
		</bndbox>
	</object>
	<object>
		<name>stem</name>
		<pose>Unspecified</pose>
		<truncated>0</truncated>
		<difficult>0</difficult>
		<bndbox>
			<xmin>370</xmin>
			<ymin>632</ymin>
			<xmax>476</xmax>
			<ymax>665</ymax>
		</bndbox>
	</object>
	<object>
		<name>stem</name>
		<pose>Unspecified</pose>
		<truncated>0</truncated>
		<difficult>0</difficult>
		<bndbox>
			<xmin>397</xmin>
			<ymin>615</ymin>
			<xmax>436</xmax>
			<ymax>664</ymax>
		</bndbox>
	</object>
	<object>
		<name>stem</name>
		<pose>Unspecified</pose>
		<truncated>0</truncated>
		<difficult>0</difficult>
		<bndbox>
			<xmin>430</xmin>
			<ymin>565</ymin>
			<xmax>476</xmax>
			<ymax>622</ymax>
		</bndbox>
	</object>
	<object>
		<name>stem</name>
		<pose>Unspecified</pose>
		<truncated>0</truncated>
		<difficult>0</difficult>
		<bndbox>
			<xmin>535</xmin>
			<ymin>778</ymin>
			<xmax>699</xmax>
			<ymax>1034</ymax>
		</bndbox>
	</object>
	<object>
		<name>stem</name>
		<pose>Unspecified</pose>
		<truncated>0</truncated>
		<difficult>0</difficult>
		<bndbox>
			<xmin>621</xmin>
			<ymin>541</ymin>
			<xmax>710</xmax>
			<ymax>697</ymax>
		</bndbox>
	</object>
	<object>
		<name>leaf</name>
		<pose>Unspecified</pose>
		<truncated>0</truncated>
		<difficult>0</difficult>
		<bndbox>
			<xmin>158</xmin>
			<ymin>315</ymin>
			<xmax>254</xmax>
			<ymax>464</ymax>
		</bndbox>
	</object>
</annotation>
