# Supplementary material for: Detection and annotation of plant organs from digitised herbarium scans using deep learning
Source: Biodivers Data J. 2020 Dec 10;8:e57090. doi: 10.3897/BDJ.8.e57090 (PMC7746675; doi:10.3897/BDJ.8.e57090)
Supplement: Supplementary material 1 — Plant Organ Annotations [file bdj-08-e57090-s001.zip › MNHN Paris Herbarium/436954710.xml]

<annotation>
	<folder>scans</folder>
	<filename>436954710.jpg</filename>
	<path>dataset/HerbarParis/scans/436954710.jpg</path>
	<source>
		<database>MNHN</database>
	</source>
	<size>
		<width>800</width>
		<height>1200</height>
		<depth>3</depth>
	</size>
	<segmented>0</segmented>
	<object>
		<name>fruit</name>
		<pose>Unspecified</pose>
		<truncated>0</truncated>
		<difficult>0</difficult>
		<bndbox>
			<xmin>61</xmin>
			<ymin>561</ymin>
			<xmax>206</xmax>
			<ymax>781</ymax>
		</bndbox>
	</object>
	<object>
		<name>leaf</name>
		<pose>Unspecified</pose>
		<truncated>0</truncated>
		<difficult>0</difficult>
		<bndbox>
			<xmin>84</xmin>
			<ymin>71</ymin>
			<xmax>199</xmax>
			<ymax>176</ymax>
		</bndbox>
	</object>
	<object>
		<name>leaf</name>
		<pose>Unspecified</pose>
		<truncated>0</truncated>
		<difficult>0</difficult>
		<bndbox>
			<xmin>68</xmin>
			<ymin>134</ymin>
			<xmax>157</xmax>
			<ymax>269</ymax>
		</bndbox>
	</object>
	<object>
		<name>leaf</name>
		<pose>Unspecified</pose>
		<truncated>0</truncated>
		<difficult>0</difficult>
		<bndbox>
			<xmin>66</xmin>
			<ymin>287</ymin>
			<xmax>194</xmax>
			<ymax>487</ymax>
		</bndbox>
	</object>
	<object>
		<name>leaf</name>
		<pose>Unspecified</pose>
		<truncated>0</truncated>
		<difficult>0</difficult>
		<bndbox>
			<xmin>168</xmin>
			<ymin>383</ymin>
			<xmax>323</xmax>
			<ymax>549</ymax>
		</bndbox>
	</object>
	<object>
		<name>leaf</name>
		<pose>Unspecified</pose>
		<truncated>0</truncated>
		<difficult>0</difficult>
		<bndbox>
			<xmin>247</xmin>
			<ymin>518</ymin>
			<xmax>346</xmax>
			<ymax>649</ymax>
		</bndbox>
	</object>
	<object>
		<name>leaf</name>
		<pose>Unspecified</pose>
		<truncated>0</truncated>
		<difficult>0</difficult>
		<bndbox>
			<xmin>268</xmin>
			<ymin>732</ymin>
			<xmax>404</xmax>
			<ymax>844</ymax>
		</bndbox>
	</object>
	<object>
		<name>leaf</name>
		<pose>Unspecified</pose>
		<truncated>0</truncated>
		<difficult>0</difficult>
		<bndbox>
			<xmin>389</xmin>
			<ymin>823</ymin>
			<xmax>520</xmax>
			<ymax>946</ymax>
		</bndbox>
	</object>
	<object>
		<name>leaf</name>
		<pose>Unspecified</pose>
		<truncated>0</truncated>
		<difficult>0</difficult>
		<bndbox>
			<xmin>556</xmin>
			<ymin>611</ymin>
			<xmax>652</xmax>
			<ymax>781</ymax>
		</bndbox>
	</object>
	<object>
		<name>leaf</name>
		<pose>Unspecified</pose>
		<truncated>0</truncated>
		<difficult>0</difficult>
		<bndbox>
			<xmin>405</xmin>
			<ymin>629</ymin>
			<xmax>571</xmax>
			<ymax>824</ymax>
		</bndbox>
	</object>
	<object>
		<name>leaf</name>
		<pose>Unspecified</pose>
		<truncated>0</truncated>
		<difficult>0</difficult>
		<bndbox>
			<xmin>460</xmin>
			<ymin>355</ymin>
			<xmax>551</xmax>
			<ymax>512</ymax>
		</bndbox>
	</object>
	<object>
		<name>leaf</name>
		<pose>Unspecified</pose>
		<truncated>0</truncated>
		<difficult>0</difficult>
		<bndbox>
			<xmin>559</xmin>
			<ymin>342</ymin>
			<xmax>740</xmax>
			<ymax>493</ymax>
		</bndbox>
	</object>
	<object>
		<name>leaf</name>
		<pose>Unspecified</pose>
		<truncated>0</truncated>
		<difficult>0</difficult>
		<bndbox>
			<xmin>465</xmin>
			<ymin>279</ymin>
			<xmax>635</xmax>
			<ymax>372</ymax>
		</bndbox>
	</object>
	<object>
		<name>leaf</name>
		<pose>Unspecified</pose>
		<truncated>0</truncated>
		<difficult>0</difficult>
		<bndbox>
			<xmin>281</xmin>
			<ymin>278</ymin>
			<xmax>444</xmax>
			<ymax>376</ymax>
		</bndbox>
	</object>
	<object>
		<name>leaf</name>
		<pose>Unspecified</pose>
		<truncated>0</truncated>
		<difficult>0</difficult>
		<bndbox>
			<xmin>272</xmin>
			<ymin>164</ymin>
			<xmax>423</xmax>
			<ymax>280</ymax>
		</bndbox>
	</object>
	<object>
		<name>leaf</name>
		<pose>Unspecified</pose>
		<truncated>0</truncated>
		<difficult>0</difficult>
		<bndbox>
			<xmin>160</xmin>
			<ymin>174</ymin>
			<xmax>266</xmax>
			<ymax>366</ymax>
		</bndbox>
	</object>
	<object>
		<name>leaf</name>
		<pose>Unspecified</pose>
		<truncated>0</truncated>
		<difficult>0</difficult>
		<bndbox>
			<xmin>200</xmin>
			<ymin>103</ymin>
			<xmax>356</xmax>
			<ymax>172</ymax>
		</bndbox>
	</object>
	<object>
		<name>stem</name>
		<pose>Unspecified</pose>
		<truncated>0</truncated>
		<difficult>0</difficult>
		<bndbox>
			<xmin>209</xmin>
			<ymin>86</ymin>
			<xmax>352</xmax>
			<ymax>104</ymax>
		</bndbox>
	</object>
	<object>
		<name>stem</name>
		<pose>Unspecified</pose>
		<truncated>0</truncated>
		<difficult>0</difficult>
		<bndbox>
			<xmin>363</xmin>
			<ymin>106</ymin>
			<xmax>437</xmax>
			<ymax>162</ymax>
		</bndbox>
	</object>
	<object>
		<name>stem</name>
		<pose>Unspecified</pose>
		<truncated>0</truncated>
		<difficult>0</difficult>
		<bndbox>
			<xmin>424</xmin>
			<ymin>146</ymin>
			<xmax>540</xmax>
			<ymax>278</ymax>
		</bndbox>
	</object>
	<object>
		<name>stem</name>
		<pose>Unspecified</pose>
		<truncated>0</truncated>
		<difficult>0</difficult>
		<bndbox>
			<xmin>165</xmin>
			<ymin>339</ymin>
			<xmax>207</xmax>
			<ymax>383</ymax>
		</bndbox>
	</object>
	<object>
		<name>stem</name>
		<pose>Unspecified</pose>
		<truncated>0</truncated>
		<difficult>0</difficult>
		<bndbox>
			<xmin>148</xmin>
			<ymin>255</ymin>
			<xmax>163</xmax>
			<ymax>333</ymax>
		</bndbox>
	</object>
	<object>
		<name>stem</name>
		<pose>Unspecified</pose>
		<truncated>0</truncated>
		<difficult>0</difficult>
		<bndbox>
			<xmin>651</xmin>
			<ymin>494</ymin>
			<xmax>783</xmax>
			<ymax>759</ymax>
		</bndbox>
	</object>
	<object>
		<name>stem</name>
		<pose>Unspecified</pose>
		<truncated>0</truncated>
		<difficult>0</difficult>
		<bndbox>
			<xmin>335</xmin>
			<ymin>598</ymin>
			<xmax>408</xmax>
			<ymax>689</ymax>
		</bndbox>
	</object>
	<object>
		<name>stem</name>
		<pose>Unspecified</pose>
		<truncated>0</truncated>
		<difficult>0</difficult>
		<bndbox>
			<xmin>578</xmin>
			<ymin>778</ymin>
			<xmax>645</xmax>
			<ymax>899</ymax>
		</bndbox>
	</object>
</annotation>
