# Supplementary material for: Detection and annotation of plant organs from digitised herbarium scans using deep learning
Source: Biodivers Data J. 2020 Dec 10;8:e57090. doi: 10.3897/BDJ.8.e57090 (PMC7746675; doi:10.3897/BDJ.8.e57090)
Supplement: Supplementary material 1 — Plant Organ Annotations [file bdj-08-e57090-s001.zip › MNHN Paris Herbarium/436955300.xml]

<annotation>
	<folder>scans</folder>
	<filename>436955300.jpg</filename>
	<path>dataset/HerbarParis/scans/436955300.jpg</path>
	<source>
		<database>MNHN</database>
	</source>
	<size>
		<width>800</width>
		<height>1200</height>
		<depth>3</depth>
	</size>
	<segmented>0</segmented>
	<object>
		<name>flower</name>
		<pose>Unspecified</pose>
		<truncated>0</truncated>
		<difficult>0</difficult>
		<bndbox>
			<xmin>72</xmin>
			<ymin>170</ymin>
			<xmax>103</xmax>
			<ymax>188</ymax>
		</bndbox>
	</object>
	<object>
		<name>flower</name>
		<pose>Unspecified</pose>
		<truncated>0</truncated>
		<difficult>0</difficult>
		<bndbox>
			<xmin>115</xmin>
			<ymin>205</ymin>
			<xmax>138</xmax>
			<ymax>218</ymax>
		</bndbox>
	</object>
	<object>
		<name>flower</name>
		<pose>Unspecified</pose>
		<truncated>0</truncated>
		<difficult>0</difficult>
		<bndbox>
			<xmin>217</xmin>
			<ymin>364</ymin>
			<xmax>253</xmax>
			<ymax>410</ymax>
		</bndbox>
	</object>
	<object>
		<name>flower</name>
		<pose>Unspecified</pose>
		<truncated>0</truncated>
		<difficult>0</difficult>
		<bndbox>
			<xmin>372</xmin>
			<ymin>274</ymin>
			<xmax>393</xmax>
			<ymax>292</ymax>
		</bndbox>
	</object>
	<object>
		<name>flower</name>
		<pose>Unspecified</pose>
		<truncated>0</truncated>
		<difficult>0</difficult>
		<bndbox>
			<xmin>350</xmin>
			<ymin>291</ymin>
			<xmax>368</xmax>
			<ymax>308</ymax>
		</bndbox>
	</object>
	<object>
		<name>flower</name>
		<pose>Unspecified</pose>
		<truncated>0</truncated>
		<difficult>0</difficult>
		<bndbox>
			<xmin>426</xmin>
			<ymin>286</ymin>
			<xmax>466</xmax>
			<ymax>322</ymax>
		</bndbox>
	</object>
	<object>
		<name>flower</name>
		<pose>Unspecified</pose>
		<truncated>0</truncated>
		<difficult>0</difficult>
		<bndbox>
			<xmin>440</xmin>
			<ymin>224</ymin>
			<xmax>464</xmax>
			<ymax>262</ymax>
		</bndbox>
	</object>
	<object>
		<name>flower</name>
		<pose>Unspecified</pose>
		<truncated>0</truncated>
		<difficult>0</difficult>
		<bndbox>
			<xmin>596</xmin>
			<ymin>135</ymin>
			<xmax>624</xmax>
			<ymax>176</ymax>
		</bndbox>
	</object>
	<object>
		<name>flower</name>
		<pose>Unspecified</pose>
		<truncated>0</truncated>
		<difficult>0</difficult>
		<bndbox>
			<xmin>652</xmin>
			<ymin>286</ymin>
			<xmax>691</xmax>
			<ymax>328</ymax>
		</bndbox>
	</object>
	<object>
		<name>flower</name>
		<pose>Unspecified</pose>
		<truncated>0</truncated>
		<difficult>0</difficult>
		<bndbox>
			<xmin>364</xmin>
			<ymin>442</ymin>
			<xmax>402</xmax>
			<ymax>482</ymax>
		</bndbox>
	</object>
	<object>
		<name>flower</name>
		<pose>Unspecified</pose>
		<truncated>0</truncated>
		<difficult>0</difficult>
		<bndbox>
			<xmin>554</xmin>
			<ymin>512</ymin>
			<xmax>601</xmax>
			<ymax>556</ymax>
		</bndbox>
	</object>
	<object>
		<name>leaf</name>
		<pose>Unspecified</pose>
		<truncated>0</truncated>
		<difficult>0</difficult>
		<bndbox>
			<xmin>136</xmin>
			<ymin>158</ymin>
			<xmax>163</xmax>
			<ymax>225</ymax>
		</bndbox>
	</object>
	<object>
		<name>leaf</name>
		<pose>Unspecified</pose>
		<truncated>0</truncated>
		<difficult>0</difficult>
		<bndbox>
			<xmin>93</xmin>
			<ymin>202</ymin>
			<xmax>160</xmax>
			<ymax>286</ymax>
		</bndbox>
	</object>
	<object>
		<name>leaf</name>
		<pose>Unspecified</pose>
		<truncated>0</truncated>
		<difficult>0</difficult>
		<bndbox>
			<xmin>353</xmin>
			<ymin>286</ymin>
			<xmax>408</xmax>
			<ymax>322</ymax>
		</bndbox>
	</object>
	<object>
		<name>leaf</name>
		<pose>Unspecified</pose>
		<truncated>0</truncated>
		<difficult>0</difficult>
		<bndbox>
			<xmin>371</xmin>
			<ymin>253</ymin>
			<xmax>396</xmax>
			<ymax>297</ymax>
		</bndbox>
	</object>
	<object>
		<name>leaf</name>
		<pose>Unspecified</pose>
		<truncated>0</truncated>
		<difficult>0</difficult>
		<bndbox>
			<xmin>478</xmin>
			<ymin>246</ymin>
			<xmax>527</xmax>
			<ymax>326</ymax>
		</bndbox>
	</object>
	<object>
		<name>leaf</name>
		<pose>Unspecified</pose>
		<truncated>0</truncated>
		<difficult>0</difficult>
		<bndbox>
			<xmin>438</xmin>
			<ymin>322</ymin>
			<xmax>469</xmax>
			<ymax>334</ymax>
		</bndbox>
	</object>
	<object>
		<name>leaf</name>
		<pose>Unspecified</pose>
		<truncated>0</truncated>
		<difficult>0</difficult>
		<bndbox>
			<xmin>588</xmin>
			<ymin>175</ymin>
			<xmax>614</xmax>
			<ymax>257</ymax>
		</bndbox>
	</object>
	<object>
		<name>leaf</name>
		<pose>Unspecified</pose>
		<truncated>0</truncated>
		<difficult>0</difficult>
		<bndbox>
			<xmin>632</xmin>
			<ymin>408</ymin>
			<xmax>737</xmax>
			<ymax>453</ymax>
		</bndbox>
	</object>
	<object>
		<name>leaf</name>
		<pose>Unspecified</pose>
		<truncated>0</truncated>
		<difficult>0</difficult>
		<bndbox>
			<xmin>428</xmin>
			<ymin>362</ymin>
			<xmax>513</xmax>
			<ymax>424</ymax>
		</bndbox>
	</object>
	<object>
		<name>leaf</name>
		<pose>Unspecified</pose>
		<truncated>0</truncated>
		<difficult>0</difficult>
		<bndbox>
			<xmin>84</xmin>
			<ymin>608</ymin>
			<xmax>198</xmax>
			<ymax>637</ymax>
		</bndbox>
	</object>
	<object>
		<name>leaf</name>
		<pose>Unspecified</pose>
		<truncated>0</truncated>
		<difficult>0</difficult>
		<bndbox>
			<xmin>75</xmin>
			<ymin>607</ymin>
			<xmax>129</xmax>
			<ymax>673</ymax>
		</bndbox>
	</object>
	<object>
		<name>leaf</name>
		<pose>Unspecified</pose>
		<truncated>0</truncated>
		<difficult>0</difficult>
		<bndbox>
			<xmin>319</xmin>
			<ymin>662</ymin>
			<xmax>379</xmax>
			<ymax>708</ymax>
		</bndbox>
	</object>
	<object>
		<name>leaf</name>
		<pose>Unspecified</pose>
		<truncated>0</truncated>
		<difficult>0</difficult>
		<bndbox>
			<xmin>531</xmin>
			<ymin>593</ymin>
			<xmax>635</xmax>
			<ymax>691</ymax>
		</bndbox>
	</object>
	<object>
		<name>leaf</name>
		<pose>Unspecified</pose>
		<truncated>0</truncated>
		<difficult>0</difficult>
		<bndbox>
			<xmin>231</xmin>
			<ymin>883</ymin>
			<xmax>345</xmax>
			<ymax>952</ymax>
		</bndbox>
	</object>
	<object>
		<name>stem</name>
		<pose>Unspecified</pose>
		<truncated>0</truncated>
		<difficult>0</difficult>
		<bndbox>
			<xmin>150</xmin>
			<ymin>284</ymin>
			<xmax>193</xmax>
			<ymax>613</ymax>
		</bndbox>
	</object>
	<object>
		<name>stem</name>
		<pose>Unspecified</pose>
		<truncated>0</truncated>
		<difficult>0</difficult>
		<bndbox>
			<xmin>177</xmin>
			<ymin>407</ymin>
			<xmax>233</xmax>
			<ymax>608</ymax>
		</bndbox>
	</object>
	<object>
		<name>stem</name>
		<pose>Unspecified</pose>
		<truncated>0</truncated>
		<difficult>0</difficult>
		<bndbox>
			<xmin>304</xmin>
			<ymin>323</ymin>
			<xmax>364</xmax>
			<ymax>658</ymax>
		</bndbox>
	</object>
	<object>
		<name>stem</name>
		<pose>Unspecified</pose>
		<truncated>0</truncated>
		<difficult>0</difficult>
		<bndbox>
			<xmin>508</xmin>
			<ymin>328</ymin>
			<xmax>525</xmax>
			<ymax>432</ymax>
		</bndbox>
	</object>
	<object>
		<name>stem</name>
		<pose>Unspecified</pose>
		<truncated>0</truncated>
		<difficult>0</difficult>
		<bndbox>
			<xmin>469</xmin>
			<ymin>338</ymin>
			<xmax>489</xmax>
			<ymax>363</ymax>
		</bndbox>
	</object>
	<object>
		<name>stem</name>
		<pose>Unspecified</pose>
		<truncated>0</truncated>
		<difficult>0</difficult>
		<bndbox>
			<xmin>602</xmin>
			<ymin>257</ymin>
			<xmax>642</xmax>
			<ymax>413</ymax>
		</bndbox>
	</object>
	<object>
		<name>stem</name>
		<pose>Unspecified</pose>
		<truncated>0</truncated>
		<difficult>0</difficult>
		<bndbox>
			<xmin>649</xmin>
			<ymin>331</ymin>
			<xmax>676</xmax>
			<ymax>409</ymax>
		</bndbox>
	</object>
	<object>
		<name>stem</name>
		<pose>Unspecified</pose>
		<truncated>0</truncated>
		<difficult>0</difficult>
		<bndbox>
			<xmin>602</xmin>
			<ymin>538</ymin>
			<xmax>636</xmax>
			<ymax>592</ymax>
		</bndbox>
	</object>
	<object>
		<name>stem</name>
		<pose>Unspecified</pose>
		<truncated>0</truncated>
		<difficult>0</difficult>
		<bndbox>
			<xmin>636</xmin>
			<ymin>452</ymin>
			<xmax>661</xmax>
			<ymax>673</ymax>
		</bndbox>
	</object>
	<object>
		<name>stem</name>
		<pose>Unspecified</pose>
		<truncated>0</truncated>
		<difficult>0</difficult>
		<bndbox>
			<xmin>483</xmin>
			<ymin>428</ymin>
			<xmax>519</xmax>
			<ymax>884</ymax>
		</bndbox>
	</object>
	<object>
		<name>stem</name>
		<pose>Unspecified</pose>
		<truncated>0</truncated>
		<difficult>0</difficult>
		<bndbox>
			<xmin>618</xmin>
			<ymin>656</ymin>
			<xmax>656</xmax>
			<ymax>828</ymax>
		</bndbox>
	</object>
	<object>
		<name>stem</name>
		<pose>Unspecified</pose>
		<truncated>0</truncated>
		<difficult>0</difficult>
		<bndbox>
			<xmin>346</xmin>
			<ymin>702</ymin>
			<xmax>370</xmax>
			<ymax>902</ymax>
		</bndbox>
	</object>
	<object>
		<name>stem</name>
		<pose>Unspecified</pose>
		<truncated>0</truncated>
		<difficult>0</difficult>
		<bndbox>
			<xmin>154</xmin>
			<ymin>639</ymin>
			<xmax>198</xmax>
			<ymax>889</ymax>
		</bndbox>
	</object>
	<object>
		<name>stem</name>
		<pose>Unspecified</pose>
		<truncated>0</truncated>
		<difficult>0</difficult>
		<bndbox>
			<xmin>336</xmin>
			<ymin>917</ymin>
			<xmax>358</xmax>
			<ymax>958</ymax>
		</bndbox>
	</object>
	<object>
		<name>leaf</name>
		<pose>Unspecified</pose>
		<truncated>0</truncated>
		<difficult>0</difficult>
		<bndbox>
			<xmin>13</xmin>
			<ymin>913</ymin>
			<xmax>82</xmax>
			<ymax>982</ymax>
		</bndbox>
	</object>
</annotation>
