# Supplementary material for: Detection and annotation of plant organs from digitised herbarium scans using deep learning
Source: Biodivers Data J. 2020 Dec 10;8:e57090. doi: 10.3897/BDJ.8.e57090 (PMC7746675; doi:10.3897/BDJ.8.e57090)
Supplement: Supplementary material 1 — Plant Organ Annotations [file bdj-08-e57090-s001.zip › MNHN Paris Herbarium/436955587.xml]

<annotation>
	<folder>scans</folder>
	<filename>436955587.jpg</filename>
	<path>dataset/HerbarParis/scans/436955587.jpg</path>
	<source>
		<database>MNHN</database>
	</source>
	<size>
		<width>800</width>
		<height>1200</height>
		<depth>3</depth>
	</size>
	<segmented>0</segmented>
	<object>
		<name>fruit</name>
		<pose>Unspecified</pose>
		<truncated>0</truncated>
		<difficult>0</difficult>
		<bndbox>
			<xmin>70</xmin>
			<ymin>85</ymin>
			<xmax>97</xmax>
			<ymax>118</ymax>
		</bndbox>
	</object>
	<object>
		<name>fruit</name>
		<pose>Unspecified</pose>
		<truncated>0</truncated>
		<difficult>0</difficult>
		<bndbox>
			<xmin>204</xmin>
			<ymin>44</ymin>
			<xmax>237</xmax>
			<ymax>77</ymax>
		</bndbox>
	</object>
	<object>
		<name>fruit</name>
		<pose>Unspecified</pose>
		<truncated>0</truncated>
		<difficult>0</difficult>
		<bndbox>
			<xmin>165</xmin>
			<ymin>291</ymin>
			<xmax>199</xmax>
			<ymax>326</ymax>
		</bndbox>
	</object>
	<object>
		<name>fruit</name>
		<pose>Unspecified</pose>
		<truncated>0</truncated>
		<difficult>0</difficult>
		<bndbox>
			<xmin>353</xmin>
			<ymin>303</ymin>
			<xmax>387</xmax>
			<ymax>328</ymax>
		</bndbox>
	</object>
	<object>
		<name>fruit</name>
		<pose>Unspecified</pose>
		<truncated>0</truncated>
		<difficult>0</difficult>
		<bndbox>
			<xmin>394</xmin>
			<ymin>137</ymin>
			<xmax>436</xmax>
			<ymax>175</ymax>
		</bndbox>
	</object>
	<object>
		<name>fruit</name>
		<pose>Unspecified</pose>
		<truncated>0</truncated>
		<difficult>0</difficult>
		<bndbox>
			<xmin>544</xmin>
			<ymin>117</ymin>
			<xmax>574</xmax>
			<ymax>148</ymax>
		</bndbox>
	</object>
	<object>
		<name>fruit</name>
		<pose>Unspecified</pose>
		<truncated>0</truncated>
		<difficult>0</difficult>
		<bndbox>
			<xmin>618</xmin>
			<ymin>374</ymin>
			<xmax>640</xmax>
			<ymax>392</ymax>
		</bndbox>
	</object>
	<object>
		<name>fruit</name>
		<pose>Unspecified</pose>
		<truncated>0</truncated>
		<difficult>0</difficult>
		<bndbox>
			<xmin>625</xmin>
			<ymin>363</ymin>
			<xmax>636</xmax>
			<ymax>374</ymax>
		</bndbox>
	</object>
	<object>
		<name>fruit</name>
		<pose>Unspecified</pose>
		<truncated>0</truncated>
		<difficult>0</difficult>
		<bndbox>
			<xmin>266</xmin>
			<ymin>463</ymin>
			<xmax>281</xmax>
			<ymax>480</ymax>
		</bndbox>
	</object>
	<object>
		<name>fruit</name>
		<pose>Unspecified</pose>
		<truncated>0</truncated>
		<difficult>0</difficult>
		<bndbox>
			<xmin>212</xmin>
			<ymin>464</ymin>
			<xmax>225</xmax>
			<ymax>475</ymax>
		</bndbox>
	</object>
	<object>
		<name>fruit</name>
		<pose>Unspecified</pose>
		<truncated>0</truncated>
		<difficult>0</difficult>
		<bndbox>
			<xmin>320</xmin>
			<ymin>519</ymin>
			<xmax>336</xmax>
			<ymax>533</ymax>
		</bndbox>
	</object>
	<object>
		<name>fruit</name>
		<pose>Unspecified</pose>
		<truncated>0</truncated>
		<difficult>0</difficult>
		<bndbox>
			<xmin>369</xmin>
			<ymin>559</ymin>
			<xmax>389</xmax>
			<ymax>583</ymax>
		</bndbox>
	</object>
	<object>
		<name>fruit</name>
		<pose>Unspecified</pose>
		<truncated>0</truncated>
		<difficult>0</difficult>
		<bndbox>
			<xmin>349</xmin>
			<ymin>568</ymin>
			<xmax>363</xmax>
			<ymax>578</ymax>
		</bndbox>
	</object>
	<object>
		<name>fruit</name>
		<pose>Unspecified</pose>
		<truncated>0</truncated>
		<difficult>0</difficult>
		<bndbox>
			<xmin>352</xmin>
			<ymin>906</ymin>
			<xmax>391</xmax>
			<ymax>931</ymax>
		</bndbox>
	</object>
	<object>
		<name>leaf</name>
		<pose>Unspecified</pose>
		<truncated>0</truncated>
		<difficult>0</difficult>
		<bndbox>
			<xmin>61</xmin>
			<ymin>83</ymin>
			<xmax>69</xmax>
			<ymax>125</ymax>
		</bndbox>
	</object>
	<object>
		<name>leaf</name>
		<pose>Unspecified</pose>
		<truncated>0</truncated>
		<difficult>0</difficult>
		<bndbox>
			<xmin>535</xmin>
			<ymin>118</ymin>
			<xmax>545</xmax>
			<ymax>152</ymax>
		</bndbox>
	</object>
	<object>
		<name>leaf</name>
		<pose>Unspecified</pose>
		<truncated>0</truncated>
		<difficult>0</difficult>
		<bndbox>
			<xmin>471</xmin>
			<ymin>206</ymin>
			<xmax>534</xmax>
			<ymax>258</ymax>
		</bndbox>
	</object>
	<object>
		<name>leaf</name>
		<pose>Unspecified</pose>
		<truncated>0</truncated>
		<difficult>0</difficult>
		<bndbox>
			<xmin>536</xmin>
			<ymin>233</ymin>
			<xmax>575</xmax>
			<ymax>255</ymax>
		</bndbox>
	</object>
	<object>
		<name>leaf</name>
		<pose>Unspecified</pose>
		<truncated>0</truncated>
		<difficult>0</difficult>
		<bndbox>
			<xmin>160</xmin>
			<ymin>334</ymin>
			<xmax>206</xmax>
			<ymax>376</ymax>
		</bndbox>
	</object>
	<object>
		<name>leaf</name>
		<pose>Unspecified</pose>
		<truncated>0</truncated>
		<difficult>0</difficult>
		<bndbox>
			<xmin>63</xmin>
			<ymin>301</ymin>
			<xmax>152</xmax>
			<ymax>371</ymax>
		</bndbox>
	</object>
	<object>
		<name>leaf</name>
		<pose>Unspecified</pose>
		<truncated>0</truncated>
		<difficult>0</difficult>
		<bndbox>
			<xmin>182</xmin>
			<ymin>466</ymin>
			<xmax>212</xmax>
			<ymax>479</ymax>
		</bndbox>
	</object>
	<object>
		<name>leaf</name>
		<pose>Unspecified</pose>
		<truncated>0</truncated>
		<difficult>0</difficult>
		<bndbox>
			<xmin>198</xmin>
			<ymin>475</ymin>
			<xmax>223</xmax>
			<ymax>487</ymax>
		</bndbox>
	</object>
	<object>
		<name>leaf</name>
		<pose>Unspecified</pose>
		<truncated>0</truncated>
		<difficult>0</difficult>
		<bndbox>
			<xmin>257</xmin>
			<ymin>449</ymin>
			<xmax>267</xmax>
			<ymax>476</ymax>
		</bndbox>
	</object>
	<object>
		<name>leaf</name>
		<pose>Unspecified</pose>
		<truncated>0</truncated>
		<difficult>0</difficult>
		<bndbox>
			<xmin>277</xmin>
			<ymin>452</ymin>
			<xmax>290</xmax>
			<ymax>478</ymax>
		</bndbox>
	</object>
	<object>
		<name>leaf</name>
		<pose>Unspecified</pose>
		<truncated>0</truncated>
		<difficult>0</difficult>
		<bndbox>
			<xmin>211</xmin>
			<ymin>476</ymin>
			<xmax>279</xmax>
			<ymax>501</ymax>
		</bndbox>
	</object>
	<object>
		<name>leaf</name>
		<pose>Unspecified</pose>
		<truncated>0</truncated>
		<difficult>0</difficult>
		<bndbox>
			<xmin>233</xmin>
			<ymin>499</ymin>
			<xmax>296</xmax>
			<ymax>534</ymax>
		</bndbox>
	</object>
	<object>
		<name>leaf</name>
		<pose>Unspecified</pose>
		<truncated>0</truncated>
		<difficult>0</difficult>
		<bndbox>
			<xmin>291</xmin>
			<ymin>511</ymin>
			<xmax>324</xmax>
			<ymax>578</ymax>
		</bndbox>
	</object>
	<object>
		<name>leaf</name>
		<pose>Unspecified</pose>
		<truncated>0</truncated>
		<difficult>0</difficult>
		<bndbox>
			<xmin>334</xmin>
			<ymin>526</ymin>
			<xmax>369</xmax>
			<ymax>580</ymax>
		</bndbox>
	</object>
	<object>
		<name>leaf</name>
		<pose>Unspecified</pose>
		<truncated>0</truncated>
		<difficult>0</difficult>
		<bndbox>
			<xmin>344</xmin>
			<ymin>580</ymin>
			<xmax>404</xmax>
			<ymax>625</ymax>
		</bndbox>
	</object>
	<object>
		<name>leaf</name>
		<pose>Unspecified</pose>
		<truncated>0</truncated>
		<difficult>0</difficult>
		<bndbox>
			<xmin>370</xmin>
			<ymin>539</ymin>
			<xmax>408</xmax>
			<ymax>622</ymax>
		</bndbox>
	</object>
	<object>
		<name>leaf</name>
		<pose>Unspecified</pose>
		<truncated>0</truncated>
		<difficult>0</difficult>
		<bndbox>
			<xmin>632</xmin>
			<ymin>369</ymin>
			<xmax>659</xmax>
			<ymax>390</ymax>
		</bndbox>
	</object>
	<object>
		<name>leaf</name>
		<pose>Unspecified</pose>
		<truncated>0</truncated>
		<difficult>0</difficult>
		<bndbox>
			<xmin>610</xmin>
			<ymin>397</ymin>
			<xmax>658</xmax>
			<ymax>466</ymax>
		</bndbox>
	</object>
	<object>
		<name>leaf</name>
		<pose>Unspecified</pose>
		<truncated>0</truncated>
		<difficult>0</difficult>
		<bndbox>
			<xmin>658</xmin>
			<ymin>449</ymin>
			<xmax>740</xmax>
			<ymax>478</ymax>
		</bndbox>
	</object>
	<object>
		<name>leaf</name>
		<pose>Unspecified</pose>
		<truncated>0</truncated>
		<difficult>0</difficult>
		<bndbox>
			<xmin>155</xmin>
			<ymin>590</ymin>
			<xmax>200</xmax>
			<ymax>652</ymax>
		</bndbox>
	</object>
	<object>
		<name>leaf</name>
		<pose>Unspecified</pose>
		<truncated>0</truncated>
		<difficult>0</difficult>
		<bndbox>
			<xmin>216</xmin>
			<ymin>690</ymin>
			<xmax>316</xmax>
			<ymax>749</ymax>
		</bndbox>
	</object>
	<object>
		<name>leaf</name>
		<pose>Unspecified</pose>
		<truncated>0</truncated>
		<difficult>0</difficult>
		<bndbox>
			<xmin>342</xmin>
			<ymin>785</ymin>
			<xmax>406</xmax>
			<ymax>866</ymax>
		</bndbox>
	</object>
	<object>
		<name>leaf</name>
		<pose>Unspecified</pose>
		<truncated>0</truncated>
		<difficult>0</difficult>
		<bndbox>
			<xmin>392</xmin>
			<ymin>829</ymin>
			<xmax>541</xmax>
			<ymax>906</ymax>
		</bndbox>
	</object>
	<object>
		<name>stem</name>
		<pose>Unspecified</pose>
		<truncated>0</truncated>
		<difficult>0</difficult>
		<bndbox>
			<xmin>381</xmin>
			<ymin>623</ymin>
			<xmax>404</xmax>
			<ymax>797</ymax>
		</bndbox>
	</object>
	<object>
		<name>stem</name>
		<pose>Unspecified</pose>
		<truncated>0</truncated>
		<difficult>0</difficult>
		<bndbox>
			<xmin>226</xmin>
			<ymin>734</ymin>
			<xmax>241</xmax>
			<ymax>835</ymax>
		</bndbox>
	</object>
	<object>
		<name>stem</name>
		<pose>Unspecified</pose>
		<truncated>0</truncated>
		<difficult>0</difficult>
		<bndbox>
			<xmin>198</xmin>
			<ymin>618</ymin>
			<xmax>227</xmax>
			<ymax>698</ymax>
		</bndbox>
	</object>
	<object>
		<name>stem</name>
		<pose>Unspecified</pose>
		<truncated>0</truncated>
		<difficult>0</difficult>
		<bndbox>
			<xmin>165</xmin>
			<ymin>520</ymin>
			<xmax>188</xmax>
			<ymax>591</ymax>
		</bndbox>
	</object>
	<object>
		<name>stem</name>
		<pose>Unspecified</pose>
		<truncated>0</truncated>
		<difficult>0</difficult>
		<bndbox>
			<xmin>152</xmin>
			<ymin>376</ymin>
			<xmax>164</xmax>
			<ymax>502</ymax>
		</bndbox>
	</object>
	<object>
		<name>stem</name>
		<pose>Unspecified</pose>
		<truncated>0</truncated>
		<difficult>0</difficult>
		<bndbox>
			<xmin>247</xmin>
			<ymin>580</ymin>
			<xmax>330</xmax>
			<ymax>692</ymax>
		</bndbox>
	</object>
	<object>
		<name>stem</name>
		<pose>Unspecified</pose>
		<truncated>0</truncated>
		<difficult>0</difficult>
		<bndbox>
			<xmin>261</xmin>
			<ymin>532</ymin>
			<xmax>283</xmax>
			<ymax>584</ymax>
		</bndbox>
	</object>
	<object>
		<name>stem</name>
		<pose>Unspecified</pose>
		<truncated>0</truncated>
		<difficult>0</difficult>
		<bndbox>
			<xmin>435</xmin>
			<ymin>476</ymin>
			<xmax>660</xmax>
			<ymax>826</ymax>
		</bndbox>
	</object>
	<object>
		<name>stem</name>
		<pose>Unspecified</pose>
		<truncated>0</truncated>
		<difficult>0</difficult>
		<bndbox>
			<xmin>406</xmin>
			<ymin>257</ymin>
			<xmax>534</xmax>
			<ymax>538</ymax>
		</bndbox>
	</object>
	<object>
		<name>stem</name>
		<pose>Unspecified</pose>
		<truncated>0</truncated>
		<difficult>0</difficult>
		<bndbox>
			<xmin>334</xmin>
			<ymin>331</ymin>
			<xmax>373</xmax>
			<ymax>527</ymax>
		</bndbox>
	</object>
	<object>
		<name>stem</name>
		<pose>Unspecified</pose>
		<truncated>0</truncated>
		<difficult>0</difficult>
		<bndbox>
			<xmin>203</xmin>
			<ymin>350</ymin>
			<xmax>244</xmax>
			<ymax>459</ymax>
		</bndbox>
	</object>
	<object>
		<name>stem</name>
		<pose>Unspecified</pose>
		<truncated>0</truncated>
		<difficult>0</difficult>
		<bndbox>
			<xmin>692</xmin>
			<ymin>415</ymin>
			<xmax>740</xmax>
			<ymax>452</ymax>
		</bndbox>
	</object>
	<object>
		<name>stem</name>
		<pose>Unspecified</pose>
		<truncated>0</truncated>
		<difficult>0</difficult>
		<bndbox>
			<xmin>662</xmin>
			<ymin>170</ymin>
			<xmax>736</xmax>
			<ymax>448</ymax>
		</bndbox>
	</object>
	<object>
		<name>stem</name>
		<pose>Unspecified</pose>
		<truncated>0</truncated>
		<difficult>0</difficult>
		<bndbox>
			<xmin>522</xmin>
			<ymin>148</ymin>
			<xmax>540</xmax>
			<ymax>231</ymax>
		</bndbox>
	</object>
	<object>
		<name>stem</name>
		<pose>Unspecified</pose>
		<truncated>0</truncated>
		<difficult>0</difficult>
		<bndbox>
			<xmin>377</xmin>
			<ymin>121</ymin>
			<xmax>420</xmax>
			<ymax>141</ymax>
		</bndbox>
	</object>
	<object>
		<name>stem</name>
		<pose>Unspecified</pose>
		<truncated>0</truncated>
		<difficult>0</difficult>
		<bndbox>
			<xmin>206</xmin>
			<ymin>118</ymin>
			<xmax>394</xmax>
			<ymax>305</ymax>
		</bndbox>
	</object>
	<object>
		<name>stem</name>
		<pose>Unspecified</pose>
		<truncated>0</truncated>
		<difficult>0</difficult>
		<bndbox>
			<xmin>61</xmin>
			<ymin>124</ymin>
			<xmax>121</xmax>
			<ymax>304</ymax>
		</bndbox>
	</object>
	<object>
		<name>stem</name>
		<pose>Unspecified</pose>
		<truncated>0</truncated>
		<difficult>0</difficult>
		<bndbox>
			<xmin>160</xmin>
			<ymin>77</ymin>
			<xmax>210</xmax>
			<ymax>286</ymax>
		</bndbox>
	</object>
	<object>
		<name>stem</name>
		<pose>Unspecified</pose>
		<truncated>0</truncated>
		<difficult>0</difficult>
		<bndbox>
			<xmin>150</xmin>
			<ymin>282</ymin>
			<xmax>168</xmax>
			<ymax>362</ymax>
		</bndbox>
	</object>
	<object>
		<name>fruit</name>
		<pose>Unspecified</pose>
		<truncated>0</truncated>
		<difficult>0</difficult>
		<bndbox>
			<xmin>744</xmin>
			<ymin>144</ymin>
			<xmax>780</xmax>
			<ymax>180</ymax>
		</bndbox>
	</object>
	<object>
		<name>leaf</name>
		<pose>Unspecified</pose>
		<truncated>0</truncated>
		<difficult>0</difficult>
		<bndbox>
			<xmin>24</xmin>
			<ymin>87</ymin>
			<xmax>76</xmax>
			<ymax>139</ymax>
		</bndbox>
	</object>
	<object>
		<name>stem</name>
		<pose>Unspecified</pose>
		<truncated>0</truncated>
		<difficult>0</difficult>
		<bndbox>
			<xmin>404</xmin>
			<ymin>909</ymin>
			<xmax>498</xmax>
			<ymax>1045</ymax>
		</bndbox>
	</object>
	<object>
		<name>leaf</name>
		<pose>Unspecified</pose>
		<truncated>0</truncated>
		<difficult>0</difficult>
		<bndbox>
			<xmin>423</xmin>
			<ymin>1041</ymin>
			<xmax>478</xmax>
			<ymax>1093</ymax>
		</bndbox>
	</object>
</annotation>
