# Supplementary material for: Detection and annotation of plant organs from digitised herbarium scans using deep learning
Source: Biodivers Data J. 2020 Dec 10;8:e57090. doi: 10.3897/BDJ.8.e57090 (PMC7746675; doi:10.3897/BDJ.8.e57090)
Supplement: Supplementary material 1 — Plant Organ Annotations [file bdj-08-e57090-s001.zip › MNHN Paris Herbarium/436955604.xml]

<annotation>
	<folder>scans</folder>
	<filename>436955604.jpg</filename>
	<path>dataset/HerbarParis/scans/436955604.jpg</path>
	<source>
		<database>MNHN</database>
	</source>
	<size>
		<width>800</width>
		<height>1200</height>
		<depth>3</depth>
	</size>
	<segmented>0</segmented>
	<object>
		<name>fruit</name>
		<pose>Unspecified</pose>
		<truncated>0</truncated>
		<difficult>0</difficult>
		<bndbox>
			<xmin>447</xmin>
			<ymin>60</ymin>
			<xmax>789</xmax>
			<ymax>820</ymax>
		</bndbox>
	</object>
	<object>
		<name>fruit</name>
		<pose>Unspecified</pose>
		<truncated>0</truncated>
		<difficult>0</difficult>
		<bndbox>
			<xmin>21</xmin>
			<ymin>28</ymin>
			<xmax>354</xmax>
			<ymax>503</ymax>
		</bndbox>
	</object>
	<object>
		<name>leaf</name>
		<pose>Unspecified</pose>
		<truncated>0</truncated>
		<difficult>0</difficult>
		<bndbox>
			<xmin>266</xmin>
			<ymin>364</ymin>
			<xmax>301</xmax>
			<ymax>415</ymax>
		</bndbox>
	</object>
	<object>
		<name>leaf</name>
		<pose>Unspecified</pose>
		<truncated>0</truncated>
		<difficult>0</difficult>
		<bndbox>
			<xmin>292</xmin>
			<ymin>332</ymin>
			<xmax>334</xmax>
			<ymax>397</ymax>
		</bndbox>
	</object>
	<object>
		<name>stem</name>
		<pose>Unspecified</pose>
		<truncated>0</truncated>
		<difficult>0</difficult>
		<bndbox>
			<xmin>413</xmin>
			<ymin>296</ymin>
			<xmax>487</xmax>
			<ymax>762</ymax>
		</bndbox>
	</object>
	<object>
		<name>stem</name>
		<pose>Unspecified</pose>
		<truncated>0</truncated>
		<difficult>0</difficult>
		<bndbox>
			<xmin>290</xmin>
			<ymin>413</ymin>
			<xmax>377</xmax>
			<ymax>788</ymax>
		</bndbox>
	</object>
	<object>
		<name>stem</name>
		<pose>Unspecified</pose>
		<truncated>0</truncated>
		<difficult>0</difficult>
		<bndbox>
			<xmin>286</xmin>
			<ymin>185</ymin>
			<xmax>337</xmax>
			<ymax>334</ymax>
		</bndbox>
	</object>
	<object>
		<name>stem</name>
		<pose>Unspecified</pose>
		<truncated>0</truncated>
		<difficult>0</difficult>
		<bndbox>
			<xmin>280</xmin>
			<ymin>748</ymin>
			<xmax>575</xmax>
			<ymax>1022</ymax>
		</bndbox>
	</object>
</annotation>
