# Supplementary material for: Detection and annotation of plant organs from digitised herbarium scans using deep learning
Source: Biodivers Data J. 2020 Dec 10;8:e57090. doi: 10.3897/BDJ.8.e57090 (PMC7746675; doi:10.3897/BDJ.8.e57090)
Supplement: Supplementary material 1 — Plant Organ Annotations [file bdj-08-e57090-s001.zip › MNHN Paris Herbarium/436955606.xml]

<annotation>
	<folder>scans</folder>
	<filename>436955606.jpg</filename>
	<path>dataset/HerbarParis/scans/436955606.jpg</path>
	<source>
		<database>MNHN</database>
	</source>
	<size>
		<width>800</width>
		<height>1200</height>
		<depth>3</depth>
	</size>
	<segmented>0</segmented>
	<object>
		<name>fruit</name>
		<pose>Unspecified</pose>
		<truncated>0</truncated>
		<difficult>0</difficult>
		<bndbox>
			<xmin>448</xmin>
			<ymin>15</ymin>
			<xmax>786</xmax>
			<ymax>833</ymax>
		</bndbox>
	</object>
	<object>
		<name>leaf</name>
		<pose>Unspecified</pose>
		<truncated>0</truncated>
		<difficult>0</difficult>
		<bndbox>
			<xmin>13</xmin>
			<ymin>343</ymin>
			<xmax>92</xmax>
			<ymax>390</ymax>
		</bndbox>
	</object>
	<object>
		<name>leaf</name>
		<pose>Unspecified</pose>
		<truncated>0</truncated>
		<difficult>0</difficult>
		<bndbox>
			<xmin>88</xmin>
			<ymin>526</ymin>
			<xmax>145</xmax>
			<ymax>561</ymax>
		</bndbox>
	</object>
	<object>
		<name>leaf</name>
		<pose>Unspecified</pose>
		<truncated>0</truncated>
		<difficult>0</difficult>
		<bndbox>
			<xmin>27</xmin>
			<ymin>503</ymin>
			<xmax>89</xmax>
			<ymax>532</ymax>
		</bndbox>
	</object>
	<object>
		<name>leaf</name>
		<pose>Unspecified</pose>
		<truncated>0</truncated>
		<difficult>0</difficult>
		<bndbox>
			<xmin>119</xmin>
			<ymin>470</ymin>
			<xmax>200</xmax>
			<ymax>538</ymax>
		</bndbox>
	</object>
	<object>
		<name>leaf</name>
		<pose>Unspecified</pose>
		<truncated>0</truncated>
		<difficult>0</difficult>
		<bndbox>
			<xmin>203</xmin>
			<ymin>567</ymin>
			<xmax>229</xmax>
			<ymax>613</ymax>
		</bndbox>
	</object>
	<object>
		<name>leaf</name>
		<pose>Unspecified</pose>
		<truncated>0</truncated>
		<difficult>0</difficult>
		<bndbox>
			<xmin>273</xmin>
			<ymin>541</ymin>
			<xmax>301</xmax>
			<ymax>583</ymax>
		</bndbox>
	</object>
	<object>
		<name>leaf</name>
		<pose>Unspecified</pose>
		<truncated>0</truncated>
		<difficult>0</difficult>
		<bndbox>
			<xmin>466</xmin>
			<ymin>500</ymin>
			<xmax>487</xmax>
			<ymax>531</ymax>
		</bndbox>
	</object>
	<object>
		<name>leaf</name>
		<pose>Unspecified</pose>
		<truncated>0</truncated>
		<difficult>0</difficult>
		<bndbox>
			<xmin>475</xmin>
			<ymin>563</ymin>
			<xmax>516</xmax>
			<ymax>601</ymax>
		</bndbox>
	</object>
	<object>
		<name>leaf</name>
		<pose>Unspecified</pose>
		<truncated>0</truncated>
		<difficult>0</difficult>
		<bndbox>
			<xmin>384</xmin>
			<ymin>479</ymin>
			<xmax>444</xmax>
			<ymax>513</ymax>
		</bndbox>
	</object>
	<object>
		<name>leaf</name>
		<pose>Unspecified</pose>
		<truncated>0</truncated>
		<difficult>0</difficult>
		<bndbox>
			<xmin>380</xmin>
			<ymin>506</ymin>
			<xmax>413</xmax>
			<ymax>560</ymax>
		</bndbox>
	</object>
	<object>
		<name>leaf</name>
		<pose>Unspecified</pose>
		<truncated>0</truncated>
		<difficult>0</difficult>
		<bndbox>
			<xmin>336</xmin>
			<ymin>509</ymin>
			<xmax>378</xmax>
			<ymax>559</ymax>
		</bndbox>
	</object>
	<object>
		<name>leaf</name>
		<pose>Unspecified</pose>
		<truncated>0</truncated>
		<difficult>0</difficult>
		<bndbox>
			<xmin>385</xmin>
			<ymin>557</ymin>
			<xmax>442</xmax>
			<ymax>643</ymax>
		</bndbox>
	</object>
	<object>
		<name>leaf</name>
		<pose>Unspecified</pose>
		<truncated>0</truncated>
		<difficult>0</difficult>
		<bndbox>
			<xmin>287</xmin>
			<ymin>627</ymin>
			<xmax>312</xmax>
			<ymax>680</ymax>
		</bndbox>
	</object>
	<object>
		<name>leaf</name>
		<pose>Unspecified</pose>
		<truncated>0</truncated>
		<difficult>0</difficult>
		<bndbox>
			<xmin>261</xmin>
			<ymin>670</ymin>
			<xmax>287</xmax>
			<ymax>702</ymax>
		</bndbox>
	</object>
	<object>
		<name>leaf</name>
		<pose>Unspecified</pose>
		<truncated>0</truncated>
		<difficult>0</difficult>
		<bndbox>
			<xmin>237</xmin>
			<ymin>716</ymin>
			<xmax>270</xmax>
			<ymax>754</ymax>
		</bndbox>
	</object>
	<object>
		<name>leaf</name>
		<pose>Unspecified</pose>
		<truncated>0</truncated>
		<difficult>0</difficult>
		<bndbox>
			<xmin>242</xmin>
			<ymin>761</ymin>
			<xmax>285</xmax>
			<ymax>782</ymax>
		</bndbox>
	</object>
	<object>
		<name>leaf</name>
		<pose>Unspecified</pose>
		<truncated>0</truncated>
		<difficult>0</difficult>
		<bndbox>
			<xmin>537</xmin>
			<ymin>928</ymin>
			<xmax>568</xmax>
			<ymax>960</ymax>
		</bndbox>
	</object>
	<object>
		<name>leaf</name>
		<pose>Unspecified</pose>
		<truncated>0</truncated>
		<difficult>0</difficult>
		<bndbox>
			<xmin>475</xmin>
			<ymin>928</ymin>
			<xmax>525</xmax>
			<ymax>951</ymax>
		</bndbox>
	</object>
	<object>
		<name>leaf</name>
		<pose>Unspecified</pose>
		<truncated>0</truncated>
		<difficult>0</difficult>
		<bndbox>
			<xmin>344</xmin>
			<ymin>938</ymin>
			<xmax>384</xmax>
			<ymax>958</ymax>
		</bndbox>
	</object>
	<object>
		<name>leaf</name>
		<pose>Unspecified</pose>
		<truncated>0</truncated>
		<difficult>0</difficult>
		<bndbox>
			<xmin>294</xmin>
			<ymin>934</ymin>
			<xmax>335</xmax>
			<ymax>960</ymax>
		</bndbox>
	</object>
	<object>
		<name>leaf</name>
		<pose>Unspecified</pose>
		<truncated>0</truncated>
		<difficult>0</difficult>
		<bndbox>
			<xmin>455</xmin>
			<ymin>868</ymin>
			<xmax>493</xmax>
			<ymax>922</ymax>
		</bndbox>
	</object>
	<object>
		<name>leaf</name>
		<pose>Unspecified</pose>
		<truncated>0</truncated>
		<difficult>0</difficult>
		<bndbox>
			<xmin>489</xmin>
			<ymin>838</ymin>
			<xmax>546</xmax>
			<ymax>876</ymax>
		</bndbox>
	</object>
	<object>
		<name>leaf</name>
		<pose>Unspecified</pose>
		<truncated>0</truncated>
		<difficult>0</difficult>
		<bndbox>
			<xmin>514</xmin>
			<ymin>804</ymin>
			<xmax>567</xmax>
			<ymax>840</ymax>
		</bndbox>
	</object>
	<object>
		<name>leaf</name>
		<pose>Unspecified</pose>
		<truncated>0</truncated>
		<difficult>0</difficult>
		<bndbox>
			<xmin>520</xmin>
			<ymin>788</ymin>
			<xmax>560</xmax>
			<ymax>814</ymax>
		</bndbox>
	</object>
	<object>
		<name>leaf</name>
		<pose>Unspecified</pose>
		<truncated>0</truncated>
		<difficult>0</difficult>
		<bndbox>
			<xmin>423</xmin>
			<ymin>816</ymin>
			<xmax>479</xmax>
			<ymax>857</ymax>
		</bndbox>
	</object>
	<object>
		<name>leaf</name>
		<pose>Unspecified</pose>
		<truncated>0</truncated>
		<difficult>0</difficult>
		<bndbox>
			<xmin>509</xmin>
			<ymin>700</ymin>
			<xmax>549</xmax>
			<ymax>741</ymax>
		</bndbox>
	</object>
	<object>
		<name>leaf</name>
		<pose>Unspecified</pose>
		<truncated>0</truncated>
		<difficult>0</difficult>
		<bndbox>
			<xmin>334</xmin>
			<ymin>780</ymin>
			<xmax>365</xmax>
			<ymax>836</ymax>
		</bndbox>
	</object>
	<object>
		<name>leaf</name>
		<pose>Unspecified</pose>
		<truncated>0</truncated>
		<difficult>0</difficult>
		<bndbox>
			<xmin>291</xmin>
			<ymin>772</ymin>
			<xmax>341</xmax>
			<ymax>827</ymax>
		</bndbox>
	</object>
	<object>
		<name>leaf</name>
		<pose>Unspecified</pose>
		<truncated>0</truncated>
		<difficult>0</difficult>
		<bndbox>
			<xmin>380</xmin>
			<ymin>745</ymin>
			<xmax>438</xmax>
			<ymax>791</ymax>
		</bndbox>
	</object>
	<object>
		<name>leaf</name>
		<pose>Unspecified</pose>
		<truncated>0</truncated>
		<difficult>0</difficult>
		<bndbox>
			<xmin>427</xmin>
			<ymin>719</ymin>
			<xmax>473</xmax>
			<ymax>754</ymax>
		</bndbox>
	</object>
	<object>
		<name>leaf</name>
		<pose>Unspecified</pose>
		<truncated>0</truncated>
		<difficult>0</difficult>
		<bndbox>
			<xmin>294</xmin>
			<ymin>679</ymin>
			<xmax>340</xmax>
			<ymax>700</ymax>
		</bndbox>
	</object>
	<object>
		<name>stem</name>
		<pose>Unspecified</pose>
		<truncated>0</truncated>
		<difficult>0</difficult>
		<bndbox>
			<xmin>74</xmin>
			<ymin>379</ymin>
			<xmax>166</xmax>
			<ymax>472</ymax>
		</bndbox>
	</object>
	<object>
		<name>stem</name>
		<pose>Unspecified</pose>
		<truncated>0</truncated>
		<difficult>0</difficult>
		<bndbox>
			<xmin>149</xmin>
			<ymin>538</ymin>
			<xmax>221</xmax>
			<ymax>564</ymax>
		</bndbox>
	</object>
	<object>
		<name>stem</name>
		<pose>Unspecified</pose>
		<truncated>0</truncated>
		<difficult>0</difficult>
		<bndbox>
			<xmin>237</xmin>
			<ymin>470</ymin>
			<xmax>270</xmax>
			<ymax>679</ymax>
		</bndbox>
	</object>
	<object>
		<name>stem</name>
		<pose>Unspecified</pose>
		<truncated>0</truncated>
		<difficult>0</difficult>
		<bndbox>
			<xmin>306</xmin>
			<ymin>536</ymin>
			<xmax>337</xmax>
			<ymax>551</ymax>
		</bndbox>
	</object>
	<object>
		<name>stem</name>
		<pose>Unspecified</pose>
		<truncated>0</truncated>
		<difficult>0</difficult>
		<bndbox>
			<xmin>419</xmin>
			<ymin>633</ymin>
			<xmax>482</xmax>
			<ymax>640</ymax>
		</bndbox>
	</object>
	<object>
		<name>stem</name>
		<pose>Unspecified</pose>
		<truncated>0</truncated>
		<difficult>0</difficult>
		<bndbox>
			<xmin>296</xmin>
			<ymin>840</ymin>
			<xmax>380</xmax>
			<ymax>905</ymax>
		</bndbox>
	</object>
	<object>
		<name>stem</name>
		<pose>Unspecified</pose>
		<truncated>0</truncated>
		<difficult>0</difficult>
		<bndbox>
			<xmin>361</xmin>
			<ymin>797</ymin>
			<xmax>422</xmax>
			<ymax>848</ymax>
		</bndbox>
	</object>
	<object>
		<name>stem</name>
		<pose>Unspecified</pose>
		<truncated>0</truncated>
		<difficult>0</difficult>
		<bndbox>
			<xmin>388</xmin>
			<ymin>928</ymin>
			<xmax>468</xmax>
			<ymax>960</ymax>
		</bndbox>
	</object>
	<object>
		<name>stem</name>
		<pose>Unspecified</pose>
		<truncated>0</truncated>
		<difficult>0</difficult>
		<bndbox>
			<xmin>550</xmin>
			<ymin>844</ymin>
			<xmax>583</xmax>
			<ymax>892</ymax>
		</bndbox>
	</object>
	<object>
		<name>leaf</name>
		<pose>Unspecified</pose>
		<truncated>0</truncated>
		<difficult>0</difficult>
		<bndbox>
			<xmin>506</xmin>
			<ymin>884</ymin>
			<xmax>540</xmax>
			<ymax>907</ymax>
		</bndbox>
	</object>
	<object>
		<name>stem</name>
		<pose>Unspecified</pose>
		<truncated>0</truncated>
		<difficult>0</difficult>
		<bndbox>
			<xmin>544</xmin>
			<ymin>751</ymin>
			<xmax>561</xmax>
			<ymax>790</ymax>
		</bndbox>
	</object>
	<object>
		<name>stem</name>
		<pose>Unspecified</pose>
		<truncated>0</truncated>
		<difficult>0</difficult>
		<bndbox>
			<xmin>428</xmin>
			<ymin>428</ymin>
			<xmax>461</xmax>
			<ymax>458</ymax>
		</bndbox>
	</object>
	<object>
		<name>stem</name>
		<pose>Unspecified</pose>
		<truncated>0</truncated>
		<difficult>0</difficult>
		<bndbox>
			<xmin>343</xmin>
			<ymin>481</ymin>
			<xmax>383</xmax>
			<ymax>506</ymax>
		</bndbox>
	</object>
	<object>
		<name>stem</name>
		<pose>Unspecified</pose>
		<truncated>0</truncated>
		<difficult>0</difficult>
		<bndbox>
			<xmin>254</xmin>
			<ymin>614</ymin>
			<xmax>306</xmax>
			<ymax>634</ymax>
		</bndbox>
	</object>
	<object>
		<name>stem</name>
		<pose>Unspecified</pose>
		<truncated>0</truncated>
		<difficult>0</difficult>
		<bndbox>
			<xmin>442</xmin>
			<ymin>755</ymin>
			<xmax>478</xmax>
			<ymax>802</ymax>
		</bndbox>
	</object>
	<object>
		<name>stem</name>
		<pose>Unspecified</pose>
		<truncated>0</truncated>
		<difficult>0</difficult>
		<bndbox>
			<xmin>474</xmin>
			<ymin>716</ymin>
			<xmax>510</xmax>
			<ymax>761</ymax>
		</bndbox>
	</object>
	<object>
		<name>leaf</name>
		<pose>Unspecified</pose>
		<truncated>0</truncated>
		<difficult>0</difficult>
		<bndbox>
			<xmin>422</xmin>
			<ymin>454</ymin>
			<xmax>474</xmax>
			<ymax>487</ymax>
		</bndbox>
	</object>
	<object>
		<name>leaf</name>
		<pose>Unspecified</pose>
		<truncated>0</truncated>
		<difficult>0</difficult>
		<bndbox>
			<xmin>331</xmin>
			<ymin>552</ymin>
			<xmax>385</xmax>
			<ymax>614</ymax>
		</bndbox>
	</object>
	<object>
		<name>leaf</name>
		<pose>Unspecified</pose>
		<truncated>0</truncated>
		<difficult>0</difficult>
		<bndbox>
			<xmin>275</xmin>
			<ymin>700</ymin>
			<xmax>371</xmax>
			<ymax>777</ymax>
		</bndbox>
	</object>
	<object>
		<name>leaf</name>
		<pose>Unspecified</pose>
		<truncated>0</truncated>
		<difficult>0</difficult>
		<bndbox>
			<xmin>371</xmin>
			<ymin>682</ymin>
			<xmax>446</xmax>
			<ymax>748</ymax>
		</bndbox>
	</object>
	<object>
		<name>leaf</name>
		<pose>Unspecified</pose>
		<truncated>0</truncated>
		<difficult>0</difficult>
		<bndbox>
			<xmin>321</xmin>
			<ymin>630</ymin>
			<xmax>421</xmax>
			<ymax>699</ymax>
		</bndbox>
	</object>
	<object>
		<name>leaf</name>
		<pose>Unspecified</pose>
		<truncated>0</truncated>
		<difficult>0</difficult>
		<bndbox>
			<xmin>425</xmin>
			<ymin>979</ymin>
			<xmax>475</xmax>
			<ymax>1030</ymax>
		</bndbox>
	</object>
	<object>
		<name>leaf</name>
		<pose>Unspecified</pose>
		<truncated>0</truncated>
		<difficult>0</difficult>
		<bndbox>
			<xmin>378</xmin>
			<ymin>965</ymin>
			<xmax>426</xmax>
			<ymax>994</ymax>
		</bndbox>
	</object>
	<object>
		<name>leaf</name>
		<pose>Unspecified</pose>
		<truncated>0</truncated>
		<difficult>0</difficult>
		<bndbox>
			<xmin>340</xmin>
			<ymin>997</ymin>
			<xmax>380</xmax>
			<ymax>1046</ymax>
		</bndbox>
	</object>
	<object>
		<name>leaf</name>
		<pose>Unspecified</pose>
		<truncated>0</truncated>
		<difficult>0</difficult>
		<bndbox>
			<xmin>287</xmin>
			<ymin>957</ymin>
			<xmax>361</xmax>
			<ymax>1002</ymax>
		</bndbox>
	</object>
	<object>
		<name>leaf</name>
		<pose>Unspecified</pose>
		<truncated>0</truncated>
		<difficult>0</difficult>
		<bndbox>
			<xmin>290</xmin>
			<ymin>1152</ymin>
			<xmax>346</xmax>
			<ymax>1183</ymax>
		</bndbox>
	</object>
	<object>
		<name>leaf</name>
		<pose>Unspecified</pose>
		<truncated>0</truncated>
		<difficult>0</difficult>
		<bndbox>
			<xmin>296</xmin>
			<ymin>1094</ymin>
			<xmax>378</xmax>
			<ymax>1151</ymax>
		</bndbox>
	</object>
	<object>
		<name>leaf</name>
		<pose>Unspecified</pose>
		<truncated>0</truncated>
		<difficult>0</difficult>
		<bndbox>
			<xmin>292</xmin>
			<ymin>1051</ymin>
			<xmax>334</xmax>
			<ymax>1107</ymax>
		</bndbox>
	</object>
	<object>
		<name>stem</name>
		<pose>Unspecified</pose>
		<truncated>0</truncated>
		<difficult>0</difficult>
		<bndbox>
			<xmin>378</xmin>
			<ymin>1031</ymin>
			<xmax>498</xmax>
			<ymax>1184</ymax>
		</bndbox>
	</object>
</annotation>
