# Supplementary material for: Detection and annotation of plant organs from digitised herbarium scans using deep learning
Source: Biodivers Data J. 2020 Dec 10;8:e57090. doi: 10.3897/BDJ.8.e57090 (PMC7746675; doi:10.3897/BDJ.8.e57090)
Supplement: Supplementary material 1 — Plant Organ Annotations [file bdj-08-e57090-s001.zip › MNHN Paris Herbarium/436955624.xml]

<annotation>
	<folder>scans</folder>
	<filename>436955624.jpg</filename>
	<path>dataset/HerbarParis/scans/436955624.jpg</path>
	<source>
		<database>MNHN</database>
	</source>
	<size>
		<width>800</width>
		<height>1200</height>
		<depth>3</depth>
	</size>
	<segmented>0</segmented>
	<object>
		<name>fruit</name>
		<pose>Unspecified</pose>
		<truncated>0</truncated>
		<difficult>0</difficult>
		<bndbox>
			<xmin>83</xmin>
			<ymin>539</ymin>
			<xmax>289</xmax>
			<ymax>772</ymax>
		</bndbox>
	</object>
	<object>
		<name>flower</name>
		<pose>Unspecified</pose>
		<truncated>0</truncated>
		<difficult>0</difficult>
		<bndbox>
			<xmin>513</xmin>
			<ymin>407</ymin>
			<xmax>583</xmax>
			<ymax>471</ymax>
		</bndbox>
	</object>
	<object>
		<name>flower</name>
		<pose>Unspecified</pose>
		<truncated>0</truncated>
		<difficult>0</difficult>
		<bndbox>
			<xmin>468</xmin>
			<ymin>365</ymin>
			<xmax>541</xmax>
			<ymax>451</ymax>
		</bndbox>
	</object>
	<object>
		<name>flower</name>
		<pose>Unspecified</pose>
		<truncated>0</truncated>
		<difficult>0</difficult>
		<bndbox>
			<xmin>473</xmin>
			<ymin>430</ymin>
			<xmax>510</xmax>
			<ymax>467</ymax>
		</bndbox>
	</object>
	<object>
		<name>leaf</name>
		<pose>Unspecified</pose>
		<truncated>0</truncated>
		<difficult>0</difficult>
		<bndbox>
			<xmin>551</xmin>
			<ymin>119</ymin>
			<xmax>740</xmax>
			<ymax>272</ymax>
		</bndbox>
	</object>
	<object>
		<name>leaf</name>
		<pose>Unspecified</pose>
		<truncated>0</truncated>
		<difficult>0</difficult>
		<bndbox>
			<xmin>477</xmin>
			<ymin>261</ymin>
			<xmax>714</xmax>
			<ymax>387</ymax>
		</bndbox>
	</object>
	<object>
		<name>leaf</name>
		<pose>Unspecified</pose>
		<truncated>0</truncated>
		<difficult>0</difficult>
		<bndbox>
			<xmin>337</xmin>
			<ymin>250</ymin>
			<xmax>410</xmax>
			<ymax>328</ymax>
		</bndbox>
	</object>
	<object>
		<name>leaf</name>
		<pose>Unspecified</pose>
		<truncated>0</truncated>
		<difficult>0</difficult>
		<bndbox>
			<xmin>429</xmin>
			<ymin>339</ymin>
			<xmax>480</xmax>
			<ymax>386</ymax>
		</bndbox>
	</object>
	<object>
		<name>leaf</name>
		<pose>Unspecified</pose>
		<truncated>0</truncated>
		<difficult>0</difficult>
		<bndbox>
			<xmin>641</xmin>
			<ymin>582</ymin>
			<xmax>714</xmax>
			<ymax>699</ymax>
		</bndbox>
	</object>
	<object>
		<name>leaf</name>
		<pose>Unspecified</pose>
		<truncated>0</truncated>
		<difficult>0</difficult>
		<bndbox>
			<xmin>539</xmin>
			<ymin>391</ymin>
			<xmax>677</xmax>
			<ymax>608</ymax>
		</bndbox>
	</object>
	<object>
		<name>leaf</name>
		<pose>Unspecified</pose>
		<truncated>0</truncated>
		<difficult>0</difficult>
		<bndbox>
			<xmin>310</xmin>
			<ymin>346</ymin>
			<xmax>440</xmax>
			<ymax>544</ymax>
		</bndbox>
	</object>
	<object>
		<name>leaf</name>
		<pose>Unspecified</pose>
		<truncated>0</truncated>
		<difficult>0</difficult>
		<bndbox>
			<xmin>440</xmin>
			<ymin>469</ymin>
			<xmax>533</xmax>
			<ymax>598</ymax>
		</bndbox>
	</object>
	<object>
		<name>leaf</name>
		<pose>Unspecified</pose>
		<truncated>0</truncated>
		<difficult>0</difficult>
		<bndbox>
			<xmin>520</xmin>
			<ymin>612</ymin>
			<xmax>645</xmax>
			<ymax>708</ymax>
		</bndbox>
	</object>
	<object>
		<name>leaf</name>
		<pose>Unspecified</pose>
		<truncated>0</truncated>
		<difficult>0</difficult>
		<bndbox>
			<xmin>408</xmin>
			<ymin>585</ymin>
			<xmax>539</xmax>
			<ymax>676</ymax>
		</bndbox>
	</object>
	<object>
		<name>leaf</name>
		<pose>Unspecified</pose>
		<truncated>0</truncated>
		<difficult>0</difficult>
		<bndbox>
			<xmin>66</xmin>
			<ymin>449</ymin>
			<xmax>289</xmax>
			<ymax>542</ymax>
		</bndbox>
	</object>
	<object>
		<name>leaf</name>
		<pose>Unspecified</pose>
		<truncated>0</truncated>
		<difficult>0</difficult>
		<bndbox>
			<xmin>416</xmin>
			<ymin>708</ymin>
			<xmax>530</xmax>
			<ymax>817</ymax>
		</bndbox>
	</object>
	<object>
		<name>leaf</name>
		<pose>Unspecified</pose>
		<truncated>0</truncated>
		<difficult>0</difficult>
		<bndbox>
			<xmin>431</xmin>
			<ymin>803</ymin>
			<xmax>541</xmax>
			<ymax>936</ymax>
		</bndbox>
	</object>
	<object>
		<name>leaf</name>
		<pose>Unspecified</pose>
		<truncated>0</truncated>
		<difficult>0</difficult>
		<bndbox>
			<xmin>347</xmin>
			<ymin>684</ymin>
			<xmax>443</xmax>
			<ymax>845</ymax>
		</bndbox>
	</object>
	<object>
		<name>leaf</name>
		<pose>Unspecified</pose>
		<truncated>0</truncated>
		<difficult>0</difficult>
		<bndbox>
			<xmin>182</xmin>
			<ymin>651</ymin>
			<xmax>346</xmax>
			<ymax>805</ymax>
		</bndbox>
	</object>
	<object>
		<name>stem</name>
		<pose>Unspecified</pose>
		<truncated>0</truncated>
		<difficult>0</difficult>
		<bndbox>
			<xmin>295</xmin>
			<ymin>508</ymin>
			<xmax>352</xmax>
			<ymax>545</ymax>
		</bndbox>
	</object>
	<object>
		<name>stem</name>
		<pose>Unspecified</pose>
		<truncated>0</truncated>
		<difficult>0</difficult>
		<bndbox>
			<xmin>305</xmin>
			<ymin>419</ymin>
			<xmax>351</xmax>
			<ymax>446</ymax>
		</bndbox>
	</object>
	<object>
		<name>stem</name>
		<pose>Unspecified</pose>
		<truncated>0</truncated>
		<difficult>0</difficult>
		<bndbox>
			<xmin>534</xmin>
			<ymin>710</ymin>
			<xmax>672</xmax>
			<ymax>795</ymax>
		</bndbox>
	</object>
	<object>
		<name>stem</name>
		<pose>Unspecified</pose>
		<truncated>0</truncated>
		<difficult>0</difficult>
		<bndbox>
			<xmin>439</xmin>
			<ymin>677</ymin>
			<xmax>517</xmax>
			<ymax>711</ymax>
		</bndbox>
	</object>
	<object>
		<name>stem</name>
		<pose>Unspecified</pose>
		<truncated>0</truncated>
		<difficult>0</difficult>
		<bndbox>
			<xmin>352</xmin>
			<ymin>654</ymin>
			<xmax>413</xmax>
			<ymax>684</ymax>
		</bndbox>
	</object>
	<object>
		<name>stem</name>
		<pose>Unspecified</pose>
		<truncated>0</truncated>
		<difficult>0</difficult>
		<bndbox>
			<xmin>281</xmin>
			<ymin>772</ymin>
			<xmax>347</xmax>
			<ymax>866</ymax>
		</bndbox>
	</object>
	<object>
		<name>stem</name>
		<pose>Unspecified</pose>
		<truncated>0</truncated>
		<difficult>0</difficult>
		<bndbox>
			<xmin>243</xmin>
			<ymin>841</ymin>
			<xmax>430</xmax>
			<ymax>963</ymax>
		</bndbox>
	</object>
	<object>
		<name>leaf</name>
		<pose>Unspecified</pose>
		<truncated>0</truncated>
		<difficult>0</difficult>
		<bndbox>
			<xmin>406</xmin>
			<ymin>93</ymin>
			<xmax>559</xmax>
			<ymax>266</ymax>
		</bndbox>
	</object>
	<object>
		<name>leaf</name>
		<pose>Unspecified</pose>
		<truncated>0</truncated>
		<difficult>0</difficult>
		<bndbox>
			<xmin>666</xmin>
			<ymin>321</ymin>
			<xmax>744</xmax>
			<ymax>498</ymax>
		</bndbox>
	</object>
	<object>
		<name>leaf</name>
		<pose>Unspecified</pose>
		<truncated>0</truncated>
		<difficult>0</difficult>
		<bndbox>
			<xmin>289</xmin>
			<ymin>958</ymin>
			<xmax>487</xmax>
			<ymax>1062</ymax>
		</bndbox>
	</object>
</annotation>
