# Supplementary material for: Detection and annotation of plant organs from digitised herbarium scans using deep learning
Source: Biodivers Data J. 2020 Dec 10;8:e57090. doi: 10.3897/BDJ.8.e57090 (PMC7746675; doi:10.3897/BDJ.8.e57090)
Supplement: Supplementary material 1 — Plant Organ Annotations [file bdj-08-e57090-s001.zip › MNHN Paris Herbarium/436955630.xml]

<annotation>
	<folder>scans</folder>
	<filename>436955630.jpg</filename>
	<path>dataset/HerbarParis/scans/436955630.jpg</path>
	<source>
		<database>MNHN</database>
	</source>
	<size>
		<width>800</width>
		<height>1200</height>
		<depth>3</depth>
	</size>
	<segmented>0</segmented>
	<object>
		<name>flower</name>
		<pose>Unspecified</pose>
		<truncated>0</truncated>
		<difficult>0</difficult>
		<bndbox>
			<xmin>346</xmin>
			<ymin>148</ymin>
			<xmax>390</xmax>
			<ymax>196</ymax>
		</bndbox>
	</object>
	<object>
		<name>flower</name>
		<pose>Unspecified</pose>
		<truncated>0</truncated>
		<difficult>0</difficult>
		<bndbox>
			<xmin>269</xmin>
			<ymin>116</ymin>
			<xmax>311</xmax>
			<ymax>146</ymax>
		</bndbox>
	</object>
	<object>
		<name>fruit</name>
		<pose>Unspecified</pose>
		<truncated>0</truncated>
		<difficult>0</difficult>
		<bndbox>
			<xmin>62</xmin>
			<ymin>254</ymin>
			<xmax>269</xmax>
			<ymax>323</ymax>
		</bndbox>
	</object>
	<object>
		<name>fruit</name>
		<pose>Unspecified</pose>
		<truncated>0</truncated>
		<difficult>0</difficult>
		<bndbox>
			<xmin>68</xmin>
			<ymin>206</ymin>
			<xmax>293</xmax>
			<ymax>285</ymax>
		</bndbox>
	</object>
	<object>
		<name>fruit</name>
		<pose>Unspecified</pose>
		<truncated>0</truncated>
		<difficult>0</difficult>
		<bndbox>
			<xmin>313</xmin>
			<ymin>61</ymin>
			<xmax>392</xmax>
			<ymax>286</ymax>
		</bndbox>
	</object>
	<object>
		<name>fruit</name>
		<pose>Unspecified</pose>
		<truncated>0</truncated>
		<difficult>0</difficult>
		<bndbox>
			<xmin>476</xmin>
			<ymin>268</ymin>
			<xmax>667</xmax>
			<ymax>351</ymax>
		</bndbox>
	</object>
	<object>
		<name>leaf</name>
		<pose>Unspecified</pose>
		<truncated>0</truncated>
		<difficult>0</difficult>
		<bndbox>
			<xmin>539</xmin>
			<ymin>117</ymin>
			<xmax>584</xmax>
			<ymax>184</ymax>
		</bndbox>
	</object>
	<object>
		<name>leaf</name>
		<pose>Unspecified</pose>
		<truncated>0</truncated>
		<difficult>0</difficult>
		<bndbox>
			<xmin>399</xmin>
			<ymin>88</ymin>
			<xmax>466</xmax>
			<ymax>168</ymax>
		</bndbox>
	</object>
	<object>
		<name>leaf</name>
		<pose>Unspecified</pose>
		<truncated>0</truncated>
		<difficult>0</difficult>
		<bndbox>
			<xmin>508</xmin>
			<ymin>180</ymin>
			<xmax>562</xmax>
			<ymax>284</ymax>
		</bndbox>
	</object>
	<object>
		<name>leaf</name>
		<pose>Unspecified</pose>
		<truncated>0</truncated>
		<difficult>0</difficult>
		<bndbox>
			<xmin>461</xmin>
			<ymin>148</ymin>
			<xmax>514</xmax>
			<ymax>269</ymax>
		</bndbox>
	</object>
	<object>
		<name>leaf</name>
		<pose>Unspecified</pose>
		<truncated>0</truncated>
		<difficult>0</difficult>
		<bndbox>
			<xmin>392</xmin>
			<ymin>177</ymin>
			<xmax>471</xmax>
			<ymax>290</ymax>
		</bndbox>
	</object>
	<object>
		<name>leaf</name>
		<pose>Unspecified</pose>
		<truncated>0</truncated>
		<difficult>0</difficult>
		<bndbox>
			<xmin>280</xmin>
			<ymin>81</ymin>
			<xmax>330</xmax>
			<ymax>136</ymax>
		</bndbox>
	</object>
	<object>
		<name>leaf</name>
		<pose>Unspecified</pose>
		<truncated>0</truncated>
		<difficult>0</difficult>
		<bndbox>
			<xmin>95</xmin>
			<ymin>100</ymin>
			<xmax>286</xmax>
			<ymax>208</ymax>
		</bndbox>
	</object>
	<object>
		<name>leaf</name>
		<pose>Unspecified</pose>
		<truncated>0</truncated>
		<difficult>0</difficult>
		<bndbox>
			<xmin>200</xmin>
			<ymin>203</ymin>
			<xmax>295</xmax>
			<ymax>273</ymax>
		</bndbox>
	</object>
	<object>
		<name>leaf</name>
		<pose>Unspecified</pose>
		<truncated>0</truncated>
		<difficult>0</difficult>
		<bndbox>
			<xmin>286</xmin>
			<ymin>145</ymin>
			<xmax>350</xmax>
			<ymax>269</ymax>
		</bndbox>
	</object>
	<object>
		<name>leaf</name>
		<pose>Unspecified</pose>
		<truncated>0</truncated>
		<difficult>0</difficult>
		<bndbox>
			<xmin>308</xmin>
			<ymin>286</ymin>
			<xmax>359</xmax>
			<ymax>391</ymax>
		</bndbox>
	</object>
	<object>
		<name>leaf</name>
		<pose>Unspecified</pose>
		<truncated>0</truncated>
		<difficult>0</difficult>
		<bndbox>
			<xmin>266</xmin>
			<ymin>250</ymin>
			<xmax>317</xmax>
			<ymax>404</ymax>
		</bndbox>
	</object>
	<object>
		<name>leaf</name>
		<pose>Unspecified</pose>
		<truncated>0</truncated>
		<difficult>0</difficult>
		<bndbox>
			<xmin>80</xmin>
			<ymin>330</ymin>
			<xmax>269</xmax>
			<ymax>374</ymax>
		</bndbox>
	</object>
	<object>
		<name>leaf</name>
		<pose>Unspecified</pose>
		<truncated>0</truncated>
		<difficult>0</difficult>
		<bndbox>
			<xmin>22</xmin>
			<ymin>318</ymin>
			<xmax>77</xmax>
			<ymax>402</ymax>
		</bndbox>
	</object>
	<object>
		<name>leaf</name>
		<pose>Unspecified</pose>
		<truncated>0</truncated>
		<difficult>0</difficult>
		<bndbox>
			<xmin>436</xmin>
			<ymin>280</ymin>
			<xmax>508</xmax>
			<ymax>356</ymax>
		</bndbox>
	</object>
	<object>
		<name>leaf</name>
		<pose>Unspecified</pose>
		<truncated>0</truncated>
		<difficult>0</difficult>
		<bndbox>
			<xmin>489</xmin>
			<ymin>357</ymin>
			<xmax>548</xmax>
			<ymax>464</ymax>
		</bndbox>
	</object>
	<object>
		<name>leaf</name>
		<pose>Unspecified</pose>
		<truncated>0</truncated>
		<difficult>0</difficult>
		<bndbox>
			<xmin>553</xmin>
			<ymin>329</ymin>
			<xmax>592</xmax>
			<ymax>454</ymax>
		</bndbox>
	</object>
	<object>
		<name>leaf</name>
		<pose>Unspecified</pose>
		<truncated>0</truncated>
		<difficult>0</difficult>
		<bndbox>
			<xmin>605</xmin>
			<ymin>217</ymin>
			<xmax>768</xmax>
			<ymax>351</ymax>
		</bndbox>
	</object>
	<object>
		<name>fruit</name>
		<pose>Unspecified</pose>
		<truncated>0</truncated>
		<difficult>0</difficult>
		<bndbox>
			<xmin>606</xmin>
			<ymin>313</ymin>
			<xmax>740</xmax>
			<ymax>328</ymax>
		</bndbox>
	</object>
	<object>
		<name>leaf</name>
		<pose>Unspecified</pose>
		<truncated>0</truncated>
		<difficult>0</difficult>
		<bndbox>
			<xmin>140</xmin>
			<ymin>366</ymin>
			<xmax>338</xmax>
			<ymax>543</ymax>
		</bndbox>
	</object>
	<object>
		<name>leaf</name>
		<pose>Unspecified</pose>
		<truncated>0</truncated>
		<difficult>0</difficult>
		<bndbox>
			<xmin>336</xmin>
			<ymin>357</ymin>
			<xmax>450</xmax>
			<ymax>529</ymax>
		</bndbox>
	</object>
	<object>
		<name>leaf</name>
		<pose>Unspecified</pose>
		<truncated>0</truncated>
		<difficult>0</difficult>
		<bndbox>
			<xmin>361</xmin>
			<ymin>532</ymin>
			<xmax>592</xmax>
			<ymax>610</ymax>
		</bndbox>
	</object>
	<object>
		<name>leaf</name>
		<pose>Unspecified</pose>
		<truncated>0</truncated>
		<difficult>0</difficult>
		<bndbox>
			<xmin>421</xmin>
			<ymin>604</ymin>
			<xmax>629</xmax>
			<ymax>674</ymax>
		</bndbox>
	</object>
	<object>
		<name>leaf</name>
		<pose>Unspecified</pose>
		<truncated>0</truncated>
		<difficult>0</difficult>
		<bndbox>
			<xmin>391</xmin>
			<ymin>654</ymin>
			<xmax>523</xmax>
			<ymax>724</ymax>
		</bndbox>
	</object>
	<object>
		<name>leaf</name>
		<pose>Unspecified</pose>
		<truncated>0</truncated>
		<difficult>0</difficult>
		<bndbox>
			<xmin>390</xmin>
			<ymin>720</ymin>
			<xmax>648</xmax>
			<ymax>796</ymax>
		</bndbox>
	</object>
	<object>
		<name>leaf</name>
		<pose>Unspecified</pose>
		<truncated>0</truncated>
		<difficult>0</difficult>
		<bndbox>
			<xmin>382</xmin>
			<ymin>881</ymin>
			<xmax>495</xmax>
			<ymax>1072</ymax>
		</bndbox>
	</object>
	<object>
		<name>leaf</name>
		<pose>Unspecified</pose>
		<truncated>0</truncated>
		<difficult>0</difficult>
		<bndbox>
			<xmin>254</xmin>
			<ymin>798</ymin>
			<xmax>363</xmax>
			<ymax>1030</ymax>
		</bndbox>
	</object>
	<object>
		<name>leaf</name>
		<pose>Unspecified</pose>
		<truncated>0</truncated>
		<difficult>0</difficult>
		<bndbox>
			<xmin>303</xmin>
			<ymin>726</ymin>
			<xmax>368</xmax>
			<ymax>836</ymax>
		</bndbox>
	</object>
	<object>
		<name>leaf</name>
		<pose>Unspecified</pose>
		<truncated>0</truncated>
		<difficult>0</difficult>
		<bndbox>
			<xmin>216</xmin>
			<ymin>642</ymin>
			<xmax>371</xmax>
			<ymax>761</ymax>
		</bndbox>
	</object>
	<object>
		<name>leaf</name>
		<pose>Unspecified</pose>
		<truncated>0</truncated>
		<difficult>0</difficult>
		<bndbox>
			<xmin>158</xmin>
			<ymin>542</ymin>
			<xmax>356</xmax>
			<ymax>643</ymax>
		</bndbox>
	</object>
	<object>
		<name>stem</name>
		<pose>Unspecified</pose>
		<truncated>0</truncated>
		<difficult>0</difficult>
		<bndbox>
			<xmin>368</xmin>
			<ymin>259</ymin>
			<xmax>390</xmax>
			<ymax>394</ymax>
		</bndbox>
	</object>
	<object>
		<name>stem</name>
		<pose>Unspecified</pose>
		<truncated>0</truncated>
		<difficult>0</difficult>
		<bndbox>
			<xmin>324</xmin>
			<ymin>386</ymin>
			<xmax>351</xmax>
			<ymax>428</ymax>
		</bndbox>
	</object>
	<object>
		<name>stem</name>
		<pose>Unspecified</pose>
		<truncated>0</truncated>
		<difficult>0</difficult>
		<bndbox>
			<xmin>444</xmin>
			<ymin>362</ymin>
			<xmax>492</xmax>
			<ymax>404</ymax>
		</bndbox>
	</object>
	<object>
		<name>stem</name>
		<pose>Unspecified</pose>
		<truncated>0</truncated>
		<difficult>0</difficult>
		<bndbox>
			<xmin>358</xmin>
			<ymin>566</ymin>
			<xmax>378</xmax>
			<ymax>1110</ymax>
		</bndbox>
	</object>
	<object>
		<name>stem</name>
		<pose>Unspecified</pose>
		<truncated>0</truncated>
		<difficult>0</difficult>
		<bndbox>
			<xmin>363</xmin>
			<ymin>844</ymin>
			<xmax>386</xmax>
			<ymax>892</ymax>
		</bndbox>
	</object>
	<object>
		<name>stem</name>
		<pose>Unspecified</pose>
		<truncated>0</truncated>
		<difficult>0</difficult>
		<bndbox>
			<xmin>314</xmin>
			<ymin>418</ymin>
			<xmax>332</xmax>
			<ymax>456</ymax>
		</bndbox>
	</object>
	<object>
		<name>stem</name>
		<pose>Unspecified</pose>
		<truncated>0</truncated>
		<difficult>0</difficult>
		<bndbox>
			<xmin>515</xmin>
			<ymin>329</ymin>
			<xmax>550</xmax>
			<ymax>352</ymax>
		</bndbox>
	</object>
	<object>
		<name>stem</name>
		<pose>Unspecified</pose>
		<truncated>0</truncated>
		<difficult>0</difficult>
		<bndbox>
			<xmin>585</xmin>
			<ymin>267</ymin>
			<xmax>603</xmax>
			<ymax>294</ymax>
		</bndbox>
	</object>
	<object>
		<name>stem</name>
		<pose>Unspecified</pose>
		<truncated>0</truncated>
		<difficult>0</difficult>
		<bndbox>
			<xmin>403</xmin>
			<ymin>172</ymin>
			<xmax>437</xmax>
			<ymax>202</ymax>
		</bndbox>
	</object>
	<object>
		<name>leaf</name>
		<pose>Unspecified</pose>
		<truncated>0</truncated>
		<difficult>0</difficult>
		<bndbox>
			<xmin>381</xmin>
			<ymin>792</ymin>
			<xmax>550</xmax>
			<ymax>900</ymax>
		</bndbox>
	</object>
	<object>
		<name>fruit</name>
		<pose>Unspecified</pose>
		<truncated>0</truncated>
		<difficult>0</difficult>
		<bndbox>
			<xmin>334</xmin>
			<ymin>197</ymin>
			<xmax>506</xmax>
			<ymax>282</ymax>
		</bndbox>
	</object>
</annotation>
