# Supplementary material for: Detection and annotation of plant organs from digitised herbarium scans using deep learning
Source: Biodivers Data J. 2020 Dec 10;8:e57090. doi: 10.3897/BDJ.8.e57090 (PMC7746675; doi:10.3897/BDJ.8.e57090)
Supplement: Supplementary material 1 — Plant Organ Annotations [file bdj-08-e57090-s001.zip › MNHN Paris Herbarium/436955638.xml]

<annotation>
	<folder>scans</folder>
	<filename>436955638.jpg</filename>
	<path>dataset/HerbarParis/scans/436955638.jpg</path>
	<source>
		<database>MNHN</database>
	</source>
	<size>
		<width>800</width>
		<height>1200</height>
		<depth>3</depth>
	</size>
	<segmented>0</segmented>
	<object>
		<name>fruit</name>
		<pose>Unspecified</pose>
		<truncated>0</truncated>
		<difficult>0</difficult>
		<bndbox>
			<xmin>284</xmin>
			<ymin>100</ymin>
			<xmax>304</xmax>
			<ymax>138</ymax>
		</bndbox>
	</object>
	<object>
		<name>fruit</name>
		<pose>Unspecified</pose>
		<truncated>0</truncated>
		<difficult>0</difficult>
		<bndbox>
			<xmin>321</xmin>
			<ymin>201</ymin>
			<xmax>354</xmax>
			<ymax>219</ymax>
		</bndbox>
	</object>
	<object>
		<name>fruit</name>
		<pose>Unspecified</pose>
		<truncated>0</truncated>
		<difficult>0</difficult>
		<bndbox>
			<xmin>544</xmin>
			<ymin>341</ymin>
			<xmax>588</xmax>
			<ymax>364</ymax>
		</bndbox>
	</object>
	<object>
		<name>fruit</name>
		<pose>Unspecified</pose>
		<truncated>0</truncated>
		<difficult>0</difficult>
		<bndbox>
			<xmin>558</xmin>
			<ymin>254</ymin>
			<xmax>592</xmax>
			<ymax>274</ymax>
		</bndbox>
	</object>
	<object>
		<name>flower</name>
		<pose>Unspecified</pose>
		<truncated>0</truncated>
		<difficult>0</difficult>
		<bndbox>
			<xmin>295</xmin>
			<ymin>128</ymin>
			<xmax>334</xmax>
			<ymax>175</ymax>
		</bndbox>
	</object>
	<object>
		<name>flower</name>
		<pose>Unspecified</pose>
		<truncated>0</truncated>
		<difficult>0</difficult>
		<bndbox>
			<xmin>298</xmin>
			<ymin>170</ymin>
			<xmax>343</xmax>
			<ymax>220</ymax>
		</bndbox>
	</object>
	<object>
		<name>flower</name>
		<pose>Unspecified</pose>
		<truncated>0</truncated>
		<difficult>0</difficult>
		<bndbox>
			<xmin>388</xmin>
			<ymin>61</ymin>
			<xmax>448</xmax>
			<ymax>110</ymax>
		</bndbox>
	</object>
	<object>
		<name>flower</name>
		<pose>Unspecified</pose>
		<truncated>0</truncated>
		<difficult>0</difficult>
		<bndbox>
			<xmin>350</xmin>
			<ymin>99</ymin>
			<xmax>419</xmax>
			<ymax>154</ymax>
		</bndbox>
	</object>
	<object>
		<name>flower</name>
		<pose>Unspecified</pose>
		<truncated>0</truncated>
		<difficult>0</difficult>
		<bndbox>
			<xmin>406</xmin>
			<ymin>162</ymin>
			<xmax>450</xmax>
			<ymax>208</ymax>
		</bndbox>
	</object>
	<object>
		<name>flower</name>
		<pose>Unspecified</pose>
		<truncated>0</truncated>
		<difficult>0</difficult>
		<bndbox>
			<xmin>443</xmin>
			<ymin>118</ymin>
			<xmax>514</xmax>
			<ymax>188</ymax>
		</bndbox>
	</object>
	<object>
		<name>flower</name>
		<pose>Unspecified</pose>
		<truncated>0</truncated>
		<difficult>0</difficult>
		<bndbox>
			<xmin>380</xmin>
			<ymin>251</ymin>
			<xmax>432</xmax>
			<ymax>292</ymax>
		</bndbox>
	</object>
	<object>
		<name>flower</name>
		<pose>Unspecified</pose>
		<truncated>0</truncated>
		<difficult>0</difficult>
		<bndbox>
			<xmin>378</xmin>
			<ymin>314</ymin>
			<xmax>415</xmax>
			<ymax>360</ymax>
		</bndbox>
	</object>
	<object>
		<name>flower</name>
		<pose>Unspecified</pose>
		<truncated>0</truncated>
		<difficult>0</difficult>
		<bndbox>
			<xmin>408</xmin>
			<ymin>290</ymin>
			<xmax>442</xmax>
			<ymax>339</ymax>
		</bndbox>
	</object>
	<object>
		<name>flower</name>
		<pose>Unspecified</pose>
		<truncated>0</truncated>
		<difficult>0</difficult>
		<bndbox>
			<xmin>437</xmin>
			<ymin>279</ymin>
			<xmax>483</xmax>
			<ymax>326</ymax>
		</bndbox>
	</object>
	<object>
		<name>flower</name>
		<pose>Unspecified</pose>
		<truncated>0</truncated>
		<difficult>0</difficult>
		<bndbox>
			<xmin>488</xmin>
			<ymin>312</ymin>
			<xmax>528</xmax>
			<ymax>364</ymax>
		</bndbox>
	</object>
	<object>
		<name>flower</name>
		<pose>Unspecified</pose>
		<truncated>0</truncated>
		<difficult>0</difficult>
		<bndbox>
			<xmin>463</xmin>
			<ymin>221</ymin>
			<xmax>514</xmax>
			<ymax>290</ymax>
		</bndbox>
	</object>
	<object>
		<name>flower</name>
		<pose>Unspecified</pose>
		<truncated>0</truncated>
		<difficult>0</difficult>
		<bndbox>
			<xmin>436</xmin>
			<ymin>238</ymin>
			<xmax>476</xmax>
			<ymax>280</ymax>
		</bndbox>
	</object>
	<object>
		<name>flower</name>
		<pose>Unspecified</pose>
		<truncated>0</truncated>
		<difficult>0</difficult>
		<bndbox>
			<xmin>508</xmin>
			<ymin>184</ymin>
			<xmax>555</xmax>
			<ymax>269</ymax>
		</bndbox>
	</object>
	<object>
		<name>flower</name>
		<pose>Unspecified</pose>
		<truncated>0</truncated>
		<difficult>0</difficult>
		<bndbox>
			<xmin>567</xmin>
			<ymin>206</ymin>
			<xmax>646</xmax>
			<ymax>253</ymax>
		</bndbox>
	</object>
	<object>
		<name>flower</name>
		<pose>Unspecified</pose>
		<truncated>0</truncated>
		<difficult>0</difficult>
		<bndbox>
			<xmin>528</xmin>
			<ymin>267</ymin>
			<xmax>581</xmax>
			<ymax>319</ymax>
		</bndbox>
	</object>
	<object>
		<name>flower</name>
		<pose>Unspecified</pose>
		<truncated>0</truncated>
		<difficult>0</difficult>
		<bndbox>
			<xmin>616</xmin>
			<ymin>334</ymin>
			<xmax>662</xmax>
			<ymax>382</ymax>
		</bndbox>
	</object>
	<object>
		<name>flower</name>
		<pose>Unspecified</pose>
		<truncated>0</truncated>
		<difficult>0</difficult>
		<bndbox>
			<xmin>666</xmin>
			<ymin>331</ymin>
			<xmax>715</xmax>
			<ymax>380</ymax>
		</bndbox>
	</object>
	<object>
		<name>flower</name>
		<pose>Unspecified</pose>
		<truncated>0</truncated>
		<difficult>0</difficult>
		<bndbox>
			<xmin>521</xmin>
			<ymin>429</ymin>
			<xmax>539</xmax>
			<ymax>456</ymax>
		</bndbox>
	</object>
	<object>
		<name>flower</name>
		<pose>Unspecified</pose>
		<truncated>0</truncated>
		<difficult>0</difficult>
		<bndbox>
			<xmin>413</xmin>
			<ymin>397</ymin>
			<xmax>456</xmax>
			<ymax>440</ymax>
		</bndbox>
	</object>
	<object>
		<name>leaf</name>
		<pose>Unspecified</pose>
		<truncated>0</truncated>
		<difficult>0</difficult>
		<bndbox>
			<xmin>581</xmin>
			<ymin>652</ymin>
			<xmax>630</xmax>
			<ymax>721</ymax>
		</bndbox>
	</object>
	<object>
		<name>leaf</name>
		<pose>Unspecified</pose>
		<truncated>0</truncated>
		<difficult>0</difficult>
		<bndbox>
			<xmin>648</xmin>
			<ymin>682</ymin>
			<xmax>703</xmax>
			<ymax>735</ymax>
		</bndbox>
	</object>
	<object>
		<name>leaf</name>
		<pose>Unspecified</pose>
		<truncated>0</truncated>
		<difficult>0</difficult>
		<bndbox>
			<xmin>654</xmin>
			<ymin>617</ymin>
			<xmax>726</xmax>
			<ymax>687</ymax>
		</bndbox>
	</object>
	<object>
		<name>leaf</name>
		<pose>Unspecified</pose>
		<truncated>0</truncated>
		<difficult>0</difficult>
		<bndbox>
			<xmin>508</xmin>
			<ymin>530</ymin>
			<xmax>577</xmax>
			<ymax>617</ymax>
		</bndbox>
	</object>
	<object>
		<name>leaf</name>
		<pose>Unspecified</pose>
		<truncated>0</truncated>
		<difficult>0</difficult>
		<bndbox>
			<xmin>488</xmin>
			<ymin>493</ymin>
			<xmax>555</xmax>
			<ymax>541</ymax>
		</bndbox>
	</object>
	<object>
		<name>leaf</name>
		<pose>Unspecified</pose>
		<truncated>0</truncated>
		<difficult>0</difficult>
		<bndbox>
			<xmin>455</xmin>
			<ymin>454</ymin>
			<xmax>496</xmax>
			<ymax>595</ymax>
		</bndbox>
	</object>
	<object>
		<name>leaf</name>
		<pose>Unspecified</pose>
		<truncated>0</truncated>
		<difficult>0</difficult>
		<bndbox>
			<xmin>358</xmin>
			<ymin>467</ymin>
			<xmax>436</xmax>
			<ymax>539</ymax>
		</bndbox>
	</object>
	<object>
		<name>leaf</name>
		<pose>Unspecified</pose>
		<truncated>0</truncated>
		<difficult>0</difficult>
		<bndbox>
			<xmin>326</xmin>
			<ymin>444</ymin>
			<xmax>374</xmax>
			<ymax>478</ymax>
		</bndbox>
	</object>
	<object>
		<name>leaf</name>
		<pose>Unspecified</pose>
		<truncated>0</truncated>
		<difficult>0</difficult>
		<bndbox>
			<xmin>282</xmin>
			<ymin>440</ymin>
			<xmax>336</xmax>
			<ymax>483</ymax>
		</bndbox>
	</object>
	<object>
		<name>leaf</name>
		<pose>Unspecified</pose>
		<truncated>0</truncated>
		<difficult>0</difficult>
		<bndbox>
			<xmin>243</xmin>
			<ymin>378</ymin>
			<xmax>266</xmax>
			<ymax>429</ymax>
		</bndbox>
	</object>
	<object>
		<name>leaf</name>
		<pose>Unspecified</pose>
		<truncated>0</truncated>
		<difficult>0</difficult>
		<bndbox>
			<xmin>180</xmin>
			<ymin>332</ymin>
			<xmax>224</xmax>
			<ymax>380</ymax>
		</bndbox>
	</object>
	<object>
		<name>leaf</name>
		<pose>Unspecified</pose>
		<truncated>0</truncated>
		<difficult>0</difficult>
		<bndbox>
			<xmin>133</xmin>
			<ymin>279</ymin>
			<xmax>160</xmax>
			<ymax>304</ymax>
		</bndbox>
	</object>
	<object>
		<name>leaf</name>
		<pose>Unspecified</pose>
		<truncated>0</truncated>
		<difficult>0</difficult>
		<bndbox>
			<xmin>201</xmin>
			<ymin>300</ymin>
			<xmax>257</xmax>
			<ymax>327</ymax>
		</bndbox>
	</object>
	<object>
		<name>leaf</name>
		<pose>Unspecified</pose>
		<truncated>0</truncated>
		<difficult>0</difficult>
		<bndbox>
			<xmin>307</xmin>
			<ymin>406</ymin>
			<xmax>364</xmax>
			<ymax>442</ymax>
		</bndbox>
	</object>
	<object>
		<name>leaf</name>
		<pose>Unspecified</pose>
		<truncated>0</truncated>
		<difficult>0</difficult>
		<bndbox>
			<xmin>359</xmin>
			<ymin>377</ymin>
			<xmax>383</xmax>
			<ymax>436</ymax>
		</bndbox>
	</object>
	<object>
		<name>leaf</name>
		<pose>Unspecified</pose>
		<truncated>0</truncated>
		<difficult>0</difficult>
		<bndbox>
			<xmin>385</xmin>
			<ymin>397</ymin>
			<xmax>413</xmax>
			<ymax>463</ymax>
		</bndbox>
	</object>
	<object>
		<name>leaf</name>
		<pose>Unspecified</pose>
		<truncated>0</truncated>
		<difficult>0</difficult>
		<bndbox>
			<xmin>403</xmin>
			<ymin>442</ymin>
			<xmax>437</xmax>
			<ymax>478</ymax>
		</bndbox>
	</object>
	<object>
		<name>leaf</name>
		<pose>Unspecified</pose>
		<truncated>0</truncated>
		<difficult>0</difficult>
		<bndbox>
			<xmin>562</xmin>
			<ymin>366</ymin>
			<xmax>612</xmax>
			<ymax>460</ymax>
		</bndbox>
	</object>
	<object>
		<name>leaf</name>
		<pose>Unspecified</pose>
		<truncated>0</truncated>
		<difficult>0</difficult>
		<bndbox>
			<xmin>610</xmin>
			<ymin>379</ymin>
			<xmax>737</xmax>
			<ymax>435</ymax>
		</bndbox>
	</object>
	<object>
		<name>leaf</name>
		<pose>Unspecified</pose>
		<truncated>0</truncated>
		<difficult>0</difficult>
		<bndbox>
			<xmin>496</xmin>
			<ymin>368</ymin>
			<xmax>568</xmax>
			<ymax>434</ymax>
		</bndbox>
	</object>
	<object>
		<name>leaf</name>
		<pose>Unspecified</pose>
		<truncated>0</truncated>
		<difficult>0</difficult>
		<bndbox>
			<xmin>417</xmin>
			<ymin>346</ymin>
			<xmax>492</xmax>
			<ymax>433</ymax>
		</bndbox>
	</object>
	<object>
		<name>leaf</name>
		<pose>Unspecified</pose>
		<truncated>0</truncated>
		<difficult>0</difficult>
		<bndbox>
			<xmin>264</xmin>
			<ymin>238</ymin>
			<xmax>337</xmax>
			<ymax>334</ymax>
		</bndbox>
	</object>
	<object>
		<name>leaf</name>
		<pose>Unspecified</pose>
		<truncated>0</truncated>
		<difficult>0</difficult>
		<bndbox>
			<xmin>584</xmin>
			<ymin>274</ymin>
			<xmax>614</xmax>
			<ymax>328</ymax>
		</bndbox>
	</object>
	<object>
		<name>leaf</name>
		<pose>Unspecified</pose>
		<truncated>0</truncated>
		<difficult>0</difficult>
		<bndbox>
			<xmin>558</xmin>
			<ymin>231</ymin>
			<xmax>599</xmax>
			<ymax>268</ymax>
		</bndbox>
	</object>
	<object>
		<name>leaf</name>
		<pose>Unspecified</pose>
		<truncated>0</truncated>
		<difficult>0</difficult>
		<bndbox>
			<xmin>340</xmin>
			<ymin>244</ymin>
			<xmax>368</xmax>
			<ymax>292</ymax>
		</bndbox>
	</object>
	<object>
		<name>leaf</name>
		<pose>Unspecified</pose>
		<truncated>0</truncated>
		<difficult>0</difficult>
		<bndbox>
			<xmin>207</xmin>
			<ymin>170</ymin>
			<xmax>309</xmax>
			<ymax>239</ymax>
		</bndbox>
	</object>
	<object>
		<name>leaf</name>
		<pose>Unspecified</pose>
		<truncated>0</truncated>
		<difficult>0</difficult>
		<bndbox>
			<xmin>123</xmin>
			<ymin>224</ymin>
			<xmax>226</xmax>
			<ymax>256</ymax>
		</bndbox>
	</object>
	<object>
		<name>leaf</name>
		<pose>Unspecified</pose>
		<truncated>0</truncated>
		<difficult>0</difficult>
		<bndbox>
			<xmin>91</xmin>
			<ymin>183</ymin>
			<xmax>195</xmax>
			<ymax>226</ymax>
		</bndbox>
	</object>
	<object>
		<name>stem</name>
		<pose>Unspecified</pose>
		<truncated>0</truncated>
		<difficult>0</difficult>
		<bndbox>
			<xmin>507</xmin>
			<ymin>450</ymin>
			<xmax>674</xmax>
			<ymax>493</ymax>
		</bndbox>
	</object>
	<object>
		<name>stem</name>
		<pose>Unspecified</pose>
		<truncated>0</truncated>
		<difficult>0</difficult>
		<bndbox>
			<xmin>575</xmin>
			<ymin>554</ymin>
			<xmax>633</xmax>
			<ymax>650</ymax>
		</bndbox>
	</object>
	<object>
		<name>stem</name>
		<pose>Unspecified</pose>
		<truncated>0</truncated>
		<difficult>0</difficult>
		<bndbox>
			<xmin>578</xmin>
			<ymin>470</ymin>
			<xmax>666</xmax>
			<ymax>623</ymax>
		</bndbox>
	</object>
	<object>
		<name>stem</name>
		<pose>Unspecified</pose>
		<truncated>0</truncated>
		<difficult>0</difficult>
		<bndbox>
			<xmin>461</xmin>
			<ymin>614</ymin>
			<xmax>537</xmax>
			<ymax>910</ymax>
		</bndbox>
	</object>
	<object>
		<name>stem</name>
		<pose>Unspecified</pose>
		<truncated>0</truncated>
		<difficult>0</difficult>
		<bndbox>
			<xmin>419</xmin>
			<ymin>536</ymin>
			<xmax>460</xmax>
			<ymax>623</ymax>
		</bndbox>
	</object>
	<object>
		<name>stem</name>
		<pose>Unspecified</pose>
		<truncated>0</truncated>
		<difficult>0</difficult>
		<bndbox>
			<xmin>394</xmin>
			<ymin>478</ymin>
			<xmax>458</xmax>
			<ymax>502</ymax>
		</bndbox>
	</object>
	<object>
		<name>stem</name>
		<pose>Unspecified</pose>
		<truncated>0</truncated>
		<difficult>0</difficult>
		<bndbox>
			<xmin>269</xmin>
			<ymin>391</ymin>
			<xmax>312</xmax>
			<ymax>446</ymax>
		</bndbox>
	</object>
	<object>
		<name>stem</name>
		<pose>Unspecified</pose>
		<truncated>0</truncated>
		<difficult>0</difficult>
		<bndbox>
			<xmin>225</xmin>
			<ymin>380</ymin>
			<xmax>244</xmax>
			<ymax>413</ymax>
		</bndbox>
	</object>
	<object>
		<name>stem</name>
		<pose>Unspecified</pose>
		<truncated>0</truncated>
		<difficult>0</difficult>
		<bndbox>
			<xmin>274</xmin>
			<ymin>329</ymin>
			<xmax>359</xmax>
			<ymax>406</ymax>
		</bndbox>
	</object>
	<object>
		<name>stem</name>
		<pose>Unspecified</pose>
		<truncated>0</truncated>
		<difficult>0</difficult>
		<bndbox>
			<xmin>162</xmin>
			<ymin>282</ymin>
			<xmax>217</xmax>
			<ymax>302</ymax>
		</bndbox>
	</object>
	<object>
		<name>stem</name>
		<pose>Unspecified</pose>
		<truncated>0</truncated>
		<difficult>0</difficult>
		<bndbox>
			<xmin>137</xmin>
			<ymin>310</ymin>
			<xmax>181</xmax>
			<ymax>364</ymax>
		</bndbox>
	</object>
	<object>
		<name>stem</name>
		<pose>Unspecified</pose>
		<truncated>0</truncated>
		<difficult>0</difficult>
		<bndbox>
			<xmin>378</xmin>
			<ymin>162</ymin>
			<xmax>397</xmax>
			<ymax>247</ymax>
		</bndbox>
	</object>
	<object>
		<name>stem</name>
		<pose>Unspecified</pose>
		<truncated>0</truncated>
		<difficult>0</difficult>
		<bndbox>
			<xmin>337</xmin>
			<ymin>154</ymin>
			<xmax>395</xmax>
			<ymax>188</ymax>
		</bndbox>
	</object>
	<object>
		<name>stem</name>
		<pose>Unspecified</pose>
		<truncated>0</truncated>
		<difficult>0</difficult>
		<bndbox>
			<xmin>320</xmin>
			<ymin>290</ymin>
			<xmax>372</xmax>
			<ymax>331</ymax>
		</bndbox>
	</object>
	<object>
		<name>leaf</name>
		<pose>Unspecified</pose>
		<truncated>0</truncated>
		<difficult>0</difficult>
		<bndbox>
			<xmin>343</xmin>
			<ymin>303</ymin>
			<xmax>358</xmax>
			<ymax>320</ymax>
		</bndbox>
	</object>
	<object>
		<name>stem</name>
		<pose>Unspecified</pose>
		<truncated>0</truncated>
		<difficult>0</difficult>
		<bndbox>
			<xmin>626</xmin>
			<ymin>278</ymin>
			<xmax>669</xmax>
			<ymax>313</ymax>
		</bndbox>
	</object>
</annotation>
