# Supplementary material for: Detection and annotation of plant organs from digitised herbarium scans using deep learning
Source: Biodivers Data J. 2020 Dec 10;8:e57090. doi: 10.3897/BDJ.8.e57090 (PMC7746675; doi:10.3897/BDJ.8.e57090)
Supplement: Supplementary material 1 — Plant Organ Annotations [file bdj-08-e57090-s001.zip › MNHN Paris Herbarium/436955643.xml]

<annotation>
	<folder>scans</folder>
	<filename>436955643.jpg</filename>
	<path>dataset/HerbarParis/scans/436955643.jpg</path>
	<source>
		<database>MNHN</database>
	</source>
	<size>
		<width>800</width>
		<height>1200</height>
		<depth>3</depth>
	</size>
	<segmented>0</segmented>
	<object>
		<name>flower</name>
		<pose>Unspecified</pose>
		<truncated>0</truncated>
		<difficult>0</difficult>
		<bndbox>
			<xmin>305</xmin>
			<ymin>217</ymin>
			<xmax>340</xmax>
			<ymax>247</ymax>
		</bndbox>
	</object>
	<object>
		<name>flower</name>
		<pose>Unspecified</pose>
		<truncated>0</truncated>
		<difficult>0</difficult>
		<bndbox>
			<xmin>281</xmin>
			<ymin>232</ymin>
			<xmax>313</xmax>
			<ymax>271</ymax>
		</bndbox>
	</object>
	<object>
		<name>flower</name>
		<pose>Unspecified</pose>
		<truncated>0</truncated>
		<difficult>0</difficult>
		<bndbox>
			<xmin>383</xmin>
			<ymin>263</ymin>
			<xmax>427</xmax>
			<ymax>308</ymax>
		</bndbox>
	</object>
	<object>
		<name>flower</name>
		<pose>Unspecified</pose>
		<truncated>0</truncated>
		<difficult>0</difficult>
		<bndbox>
			<xmin>342</xmin>
			<ymin>272</ymin>
			<xmax>385</xmax>
			<ymax>308</ymax>
		</bndbox>
	</object>
	<object>
		<name>flower</name>
		<pose>Unspecified</pose>
		<truncated>0</truncated>
		<difficult>0</difficult>
		<bndbox>
			<xmin>272</xmin>
			<ymin>296</ymin>
			<xmax>316</xmax>
			<ymax>323</ymax>
		</bndbox>
	</object>
	<object>
		<name>flower</name>
		<pose>Unspecified</pose>
		<truncated>0</truncated>
		<difficult>0</difficult>
		<bndbox>
			<xmin>258</xmin>
			<ymin>262</ymin>
			<xmax>310</xmax>
			<ymax>300</ymax>
		</bndbox>
	</object>
	<object>
		<name>flower</name>
		<pose>Unspecified</pose>
		<truncated>0</truncated>
		<difficult>0</difficult>
		<bndbox>
			<xmin>211</xmin>
			<ymin>260</ymin>
			<xmax>257</xmax>
			<ymax>292</ymax>
		</bndbox>
	</object>
	<object>
		<name>flower</name>
		<pose>Unspecified</pose>
		<truncated>0</truncated>
		<difficult>0</difficult>
		<bndbox>
			<xmin>233</xmin>
			<ymin>296</ymin>
			<xmax>272</xmax>
			<ymax>318</ymax>
		</bndbox>
	</object>
	<object>
		<name>flower</name>
		<pose>Unspecified</pose>
		<truncated>0</truncated>
		<difficult>0</difficult>
		<bndbox>
			<xmin>184</xmin>
			<ymin>292</ymin>
			<xmax>235</xmax>
			<ymax>322</ymax>
		</bndbox>
	</object>
	<object>
		<name>flower</name>
		<pose>Unspecified</pose>
		<truncated>0</truncated>
		<difficult>0</difficult>
		<bndbox>
			<xmin>318</xmin>
			<ymin>382</ymin>
			<xmax>362</xmax>
			<ymax>418</ymax>
		</bndbox>
	</object>
	<object>
		<name>flower</name>
		<pose>Unspecified</pose>
		<truncated>0</truncated>
		<difficult>0</difficult>
		<bndbox>
			<xmin>260</xmin>
			<ymin>422</ymin>
			<xmax>295</xmax>
			<ymax>464</ymax>
		</bndbox>
	</object>
	<object>
		<name>flower</name>
		<pose>Unspecified</pose>
		<truncated>0</truncated>
		<difficult>0</difficult>
		<bndbox>
			<xmin>221</xmin>
			<ymin>388</ymin>
			<xmax>262</xmax>
			<ymax>435</ymax>
		</bndbox>
	</object>
	<object>
		<name>flower</name>
		<pose>Unspecified</pose>
		<truncated>0</truncated>
		<difficult>0</difficult>
		<bndbox>
			<xmin>230</xmin>
			<ymin>362</ymin>
			<xmax>280</xmax>
			<ymax>388</ymax>
		</bndbox>
	</object>
	<object>
		<name>flower</name>
		<pose>Unspecified</pose>
		<truncated>0</truncated>
		<difficult>0</difficult>
		<bndbox>
			<xmin>168</xmin>
			<ymin>343</ymin>
			<xmax>210</xmax>
			<ymax>377</ymax>
		</bndbox>
	</object>
	<object>
		<name>flower</name>
		<pose>Unspecified</pose>
		<truncated>0</truncated>
		<difficult>0</difficult>
		<bndbox>
			<xmin>201</xmin>
			<ymin>338</ymin>
			<xmax>252</xmax>
			<ymax>366</ymax>
		</bndbox>
	</object>
	<object>
		<name>flower</name>
		<pose>Unspecified</pose>
		<truncated>0</truncated>
		<difficult>0</difficult>
		<bndbox>
			<xmin>250</xmin>
			<ymin>803</ymin>
			<xmax>272</xmax>
			<ymax>832</ymax>
		</bndbox>
	</object>
	<object>
		<name>flower</name>
		<pose>Unspecified</pose>
		<truncated>0</truncated>
		<difficult>0</difficult>
		<bndbox>
			<xmin>198</xmin>
			<ymin>763</ymin>
			<xmax>235</xmax>
			<ymax>808</ymax>
		</bndbox>
	</object>
	<object>
		<name>flower</name>
		<pose>Unspecified</pose>
		<truncated>0</truncated>
		<difficult>0</difficult>
		<bndbox>
			<xmin>256</xmin>
			<ymin>724</ymin>
			<xmax>292</xmax>
			<ymax>763</ymax>
		</bndbox>
	</object>
	<object>
		<name>flower</name>
		<pose>Unspecified</pose>
		<truncated>0</truncated>
		<difficult>0</difficult>
		<bndbox>
			<xmin>303</xmin>
			<ymin>712</ymin>
			<xmax>346</xmax>
			<ymax>747</ymax>
		</bndbox>
	</object>
	<object>
		<name>flower</name>
		<pose>Unspecified</pose>
		<truncated>0</truncated>
		<difficult>0</difficult>
		<bndbox>
			<xmin>293</xmin>
			<ymin>662</ymin>
			<xmax>342</xmax>
			<ymax>704</ymax>
		</bndbox>
	</object>
	<object>
		<name>flower</name>
		<pose>Unspecified</pose>
		<truncated>0</truncated>
		<difficult>0</difficult>
		<bndbox>
			<xmin>692</xmin>
			<ymin>506</ymin>
			<xmax>736</xmax>
			<ymax>562</ymax>
		</bndbox>
	</object>
	<object>
		<name>flower</name>
		<pose>Unspecified</pose>
		<truncated>0</truncated>
		<difficult>0</difficult>
		<bndbox>
			<xmin>661</xmin>
			<ymin>508</ymin>
			<xmax>691</xmax>
			<ymax>532</ymax>
		</bndbox>
	</object>
	<object>
		<name>flower</name>
		<pose>Unspecified</pose>
		<truncated>0</truncated>
		<difficult>0</difficult>
		<bndbox>
			<xmin>640</xmin>
			<ymin>425</ymin>
			<xmax>675</xmax>
			<ymax>460</ymax>
		</bndbox>
	</object>
	<object>
		<name>flower</name>
		<pose>Unspecified</pose>
		<truncated>0</truncated>
		<difficult>0</difficult>
		<bndbox>
			<xmin>675</xmin>
			<ymin>418</ymin>
			<xmax>719</xmax>
			<ymax>463</ymax>
		</bndbox>
	</object>
	<object>
		<name>flower</name>
		<pose>Unspecified</pose>
		<truncated>0</truncated>
		<difficult>0</difficult>
		<bndbox>
			<xmin>687</xmin>
			<ymin>365</ymin>
			<xmax>740</xmax>
			<ymax>416</ymax>
		</bndbox>
	</object>
	<object>
		<name>leaf</name>
		<pose>Unspecified</pose>
		<truncated>0</truncated>
		<difficult>0</difficult>
		<bndbox>
			<xmin>13</xmin>
			<ymin>214</ymin>
			<xmax>100</xmax>
			<ymax>256</ymax>
		</bndbox>
	</object>
	<object>
		<name>leaf</name>
		<pose>Unspecified</pose>
		<truncated>1</truncated>
		<difficult>0</difficult>
		<bndbox>
			<xmin>1</xmin>
			<ymin>254</ymin>
			<xmax>88</xmax>
			<ymax>289</ymax>
		</bndbox>
	</object>
	<object>
		<name>leaf</name>
		<pose>Unspecified</pose>
		<truncated>0</truncated>
		<difficult>0</difficult>
		<bndbox>
			<xmin>88</xmin>
			<ymin>243</ymin>
			<xmax>135</xmax>
			<ymax>308</ymax>
		</bndbox>
	</object>
	<object>
		<name>leaf</name>
		<pose>Unspecified</pose>
		<truncated>0</truncated>
		<difficult>0</difficult>
		<bndbox>
			<xmin>142</xmin>
			<ymin>285</ymin>
			<xmax>178</xmax>
			<ymax>306</ymax>
		</bndbox>
	</object>
	<object>
		<name>leaf</name>
		<pose>Unspecified</pose>
		<truncated>0</truncated>
		<difficult>0</difficult>
		<bndbox>
			<xmin>140</xmin>
			<ymin>209</ymin>
			<xmax>230</xmax>
			<ymax>280</ymax>
		</bndbox>
	</object>
	<object>
		<name>leaf</name>
		<pose>Unspecified</pose>
		<truncated>0</truncated>
		<difficult>0</difficult>
		<bndbox>
			<xmin>200</xmin>
			<ymin>319</ymin>
			<xmax>275</xmax>
			<ymax>341</ymax>
		</bndbox>
	</object>
	<object>
		<name>leaf</name>
		<pose>Unspecified</pose>
		<truncated>0</truncated>
		<difficult>0</difficult>
		<bndbox>
			<xmin>239</xmin>
			<ymin>341</ymin>
			<xmax>302</xmax>
			<ymax>370</ymax>
		</bndbox>
	</object>
	<object>
		<name>leaf</name>
		<pose>Unspecified</pose>
		<truncated>0</truncated>
		<difficult>0</difficult>
		<bndbox>
			<xmin>313</xmin>
			<ymin>298</ymin>
			<xmax>341</xmax>
			<ymax>343</ymax>
		</bndbox>
	</object>
	<object>
		<name>leaf</name>
		<pose>Unspecified</pose>
		<truncated>0</truncated>
		<difficult>0</difficult>
		<bndbox>
			<xmin>312</xmin>
			<ymin>424</ymin>
			<xmax>384</xmax>
			<ymax>454</ymax>
		</bndbox>
	</object>
	<object>
		<name>leaf</name>
		<pose>Unspecified</pose>
		<truncated>0</truncated>
		<difficult>0</difficult>
		<bndbox>
			<xmin>106</xmin>
			<ymin>433</ymin>
			<xmax>205</xmax>
			<ymax>523</ymax>
		</bndbox>
	</object>
	<object>
		<name>leaf</name>
		<pose>Unspecified</pose>
		<truncated>0</truncated>
		<difficult>0</difficult>
		<bndbox>
			<xmin>219</xmin>
			<ymin>546</ymin>
			<xmax>262</xmax>
			<ymax>616</ymax>
		</bndbox>
	</object>
	<object>
		<name>leaf</name>
		<pose>Unspecified</pose>
		<truncated>0</truncated>
		<difficult>0</difficult>
		<bndbox>
			<xmin>222</xmin>
			<ymin>598</ymin>
			<xmax>326</xmax>
			<ymax>655</ymax>
		</bndbox>
	</object>
	<object>
		<name>leaf</name>
		<pose>Unspecified</pose>
		<truncated>0</truncated>
		<difficult>0</difficult>
		<bndbox>
			<xmin>278</xmin>
			<ymin>652</ymin>
			<xmax>363</xmax>
			<ymax>682</ymax>
		</bndbox>
	</object>
	<object>
		<name>leaf</name>
		<pose>Unspecified</pose>
		<truncated>0</truncated>
		<difficult>0</difficult>
		<bndbox>
			<xmin>122</xmin>
			<ymin>776</ymin>
			<xmax>173</xmax>
			<ymax>831</ymax>
		</bndbox>
	</object>
	<object>
		<name>leaf</name>
		<pose>Unspecified</pose>
		<truncated>0</truncated>
		<difficult>0</difficult>
		<bndbox>
			<xmin>147</xmin>
			<ymin>818</ymin>
			<xmax>258</xmax>
			<ymax>878</ymax>
		</bndbox>
	</object>
	<object>
		<name>leaf</name>
		<pose>Unspecified</pose>
		<truncated>0</truncated>
		<difficult>0</difficult>
		<bndbox>
			<xmin>196</xmin>
			<ymin>880</ymin>
			<xmax>246</xmax>
			<ymax>933</ymax>
		</bndbox>
	</object>
	<object>
		<name>leaf</name>
		<pose>Unspecified</pose>
		<truncated>0</truncated>
		<difficult>0</difficult>
		<bndbox>
			<xmin>261</xmin>
			<ymin>814</ymin>
			<xmax>318</xmax>
			<ymax>867</ymax>
		</bndbox>
	</object>
	<object>
		<name>leaf</name>
		<pose>Unspecified</pose>
		<truncated>0</truncated>
		<difficult>0</difficult>
		<bndbox>
			<xmin>240</xmin>
			<ymin>736</ymin>
			<xmax>289</xmax>
			<ymax>809</ymax>
		</bndbox>
	</object>
	<object>
		<name>leaf</name>
		<pose>Unspecified</pose>
		<truncated>0</truncated>
		<difficult>0</difficult>
		<bndbox>
			<xmin>298</xmin>
			<ymin>738</ymin>
			<xmax>329</xmax>
			<ymax>807</ymax>
		</bndbox>
	</object>
	<object>
		<name>leaf</name>
		<pose>Unspecified</pose>
		<truncated>0</truncated>
		<difficult>0</difficult>
		<bndbox>
			<xmin>368</xmin>
			<ymin>778</ymin>
			<xmax>398</xmax>
			<ymax>818</ymax>
		</bndbox>
	</object>
	<object>
		<name>leaf</name>
		<pose>Unspecified</pose>
		<truncated>0</truncated>
		<difficult>0</difficult>
		<bndbox>
			<xmin>389</xmin>
			<ymin>765</ymin>
			<xmax>417</xmax>
			<ymax>778</ymax>
		</bndbox>
	</object>
	<object>
		<name>leaf</name>
		<pose>Unspecified</pose>
		<truncated>0</truncated>
		<difficult>0</difficult>
		<bndbox>
			<xmin>331</xmin>
			<ymin>740</ymin>
			<xmax>375</xmax>
			<ymax>768</ymax>
		</bndbox>
	</object>
	<object>
		<name>leaf</name>
		<pose>Unspecified</pose>
		<truncated>0</truncated>
		<difficult>0</difficult>
		<bndbox>
			<xmin>538</xmin>
			<ymin>751</ymin>
			<xmax>558</xmax>
			<ymax>807</ymax>
		</bndbox>
	</object>
	<object>
		<name>leaf</name>
		<pose>Unspecified</pose>
		<truncated>0</truncated>
		<difficult>0</difficult>
		<bndbox>
			<xmin>494</xmin>
			<ymin>726</ymin>
			<xmax>552</xmax>
			<ymax>792</ymax>
		</bndbox>
	</object>
	<object>
		<name>leaf</name>
		<pose>Unspecified</pose>
		<truncated>0</truncated>
		<difficult>0</difficult>
		<bndbox>
			<xmin>449</xmin>
			<ymin>622</ymin>
			<xmax>533</xmax>
			<ymax>683</ymax>
		</bndbox>
	</object>
	<object>
		<name>leaf</name>
		<pose>Unspecified</pose>
		<truncated>0</truncated>
		<difficult>0</difficult>
		<bndbox>
			<xmin>344</xmin>
			<ymin>523</ymin>
			<xmax>407</xmax>
			<ymax>550</ymax>
		</bndbox>
	</object>
	<object>
		<name>leaf</name>
		<pose>Unspecified</pose>
		<truncated>0</truncated>
		<difficult>0</difficult>
		<bndbox>
			<xmin>369</xmin>
			<ymin>476</ymin>
			<xmax>435</xmax>
			<ymax>548</ymax>
		</bndbox>
	</object>
	<object>
		<name>leaf</name>
		<pose>Unspecified</pose>
		<truncated>0</truncated>
		<difficult>0</difficult>
		<bndbox>
			<xmin>460</xmin>
			<ymin>391</ymin>
			<xmax>494</xmax>
			<ymax>435</ymax>
		</bndbox>
	</object>
	<object>
		<name>leaf</name>
		<pose>Unspecified</pose>
		<truncated>0</truncated>
		<difficult>0</difficult>
		<bndbox>
			<xmin>431</xmin>
			<ymin>283</ymin>
			<xmax>514</xmax>
			<ymax>346</ymax>
		</bndbox>
	</object>
	<object>
		<name>leaf</name>
		<pose>Unspecified</pose>
		<truncated>0</truncated>
		<difficult>0</difficult>
		<bndbox>
			<xmin>428</xmin>
			<ymin>206</ymin>
			<xmax>512</xmax>
			<ymax>276</ymax>
		</bndbox>
	</object>
	<object>
		<name>leaf</name>
		<pose>Unspecified</pose>
		<truncated>0</truncated>
		<difficult>0</difficult>
		<bndbox>
			<xmin>448</xmin>
			<ymin>119</ymin>
			<xmax>527</xmax>
			<ymax>211</ymax>
		</bndbox>
	</object>
	<object>
		<name>leaf</name>
		<pose>Unspecified</pose>
		<truncated>0</truncated>
		<difficult>0</difficult>
		<bndbox>
			<xmin>423</xmin>
			<ymin>69</ymin>
			<xmax>487</xmax>
			<ymax>131</ymax>
		</bndbox>
	</object>
	<object>
		<name>leaf</name>
		<pose>Unspecified</pose>
		<truncated>0</truncated>
		<difficult>0</difficult>
		<bndbox>
			<xmin>629</xmin>
			<ymin>685</ymin>
			<xmax>673</xmax>
			<ymax>736</ymax>
		</bndbox>
	</object>
	<object>
		<name>leaf</name>
		<pose>Unspecified</pose>
		<truncated>0</truncated>
		<difficult>0</difficult>
		<bndbox>
			<xmin>612</xmin>
			<ymin>687</ymin>
			<xmax>631</xmax>
			<ymax>741</ymax>
		</bndbox>
	</object>
	<object>
		<name>leaf</name>
		<pose>Unspecified</pose>
		<truncated>0</truncated>
		<difficult>0</difficult>
		<bndbox>
			<xmin>574</xmin>
			<ymin>642</ymin>
			<xmax>632</xmax>
			<ymax>664</ymax>
		</bndbox>
	</object>
	<object>
		<name>leaf</name>
		<pose>Unspecified</pose>
		<truncated>0</truncated>
		<difficult>0</difficult>
		<bndbox>
			<xmin>558</xmin>
			<ymin>558</ymin>
			<xmax>638</xmax>
			<ymax>637</ymax>
		</bndbox>
	</object>
	<object>
		<name>leaf</name>
		<pose>Unspecified</pose>
		<truncated>0</truncated>
		<difficult>0</difficult>
		<bndbox>
			<xmin>550</xmin>
			<ymin>498</ymin>
			<xmax>603</xmax>
			<ymax>560</ymax>
		</bndbox>
	</object>
	<object>
		<name>leaf</name>
		<pose>Unspecified</pose>
		<truncated>0</truncated>
		<difficult>0</difficult>
		<bndbox>
			<xmin>539</xmin>
			<ymin>435</ymin>
			<xmax>593</xmax>
			<ymax>498</ymax>
		</bndbox>
	</object>
	<object>
		<name>leaf</name>
		<pose>Unspecified</pose>
		<truncated>0</truncated>
		<difficult>0</difficult>
		<bndbox>
			<xmin>596</xmin>
			<ymin>421</ymin>
			<xmax>634</xmax>
			<ymax>462</ymax>
		</bndbox>
	</object>
	<object>
		<name>leaf</name>
		<pose>Unspecified</pose>
		<truncated>0</truncated>
		<difficult>0</difficult>
		<bndbox>
			<xmin>641</xmin>
			<ymin>394</ymin>
			<xmax>673</xmax>
			<ymax>456</ymax>
		</bndbox>
	</object>
	<object>
		<name>stem</name>
		<pose>Unspecified</pose>
		<truncated>0</truncated>
		<difficult>0</difficult>
		<bndbox>
			<xmin>197</xmin>
			<ymin>513</ymin>
			<xmax>236</xmax>
			<ymax>548</ymax>
		</bndbox>
	</object>
	<object>
		<name>stem</name>
		<pose>Unspecified</pose>
		<truncated>0</truncated>
		<difficult>0</difficult>
		<bndbox>
			<xmin>255</xmin>
			<ymin>562</ymin>
			<xmax>285</xmax>
			<ymax>594</ymax>
		</bndbox>
	</object>
	<object>
		<name>stem</name>
		<pose>Unspecified</pose>
		<truncated>0</truncated>
		<difficult>0</difficult>
		<bndbox>
			<xmin>338</xmin>
			<ymin>637</ymin>
			<xmax>365</xmax>
			<ymax>659</ymax>
		</bndbox>
	</object>
	<object>
		<name>stem</name>
		<pose>Unspecified</pose>
		<truncated>0</truncated>
		<difficult>0</difficult>
		<bndbox>
			<xmin>247</xmin>
			<ymin>680</ymin>
			<xmax>295</xmax>
			<ymax>730</ymax>
		</bndbox>
	</object>
	<object>
		<name>stem</name>
		<pose>Unspecified</pose>
		<truncated>0</truncated>
		<difficult>0</difficult>
		<bndbox>
			<xmin>237</xmin>
			<ymin>763</ymin>
			<xmax>253</xmax>
			<ymax>797</ymax>
		</bndbox>
	</object>
	<object>
		<name>stem</name>
		<pose>Unspecified</pose>
		<truncated>0</truncated>
		<difficult>0</difficult>
		<bndbox>
			<xmin>329</xmin>
			<ymin>775</ymin>
			<xmax>363</xmax>
			<ymax>826</ymax>
		</bndbox>
	</object>
	<object>
		<name>stem</name>
		<pose>Unspecified</pose>
		<truncated>0</truncated>
		<difficult>0</difficult>
		<bndbox>
			<xmin>355</xmin>
			<ymin>732</ymin>
			<xmax>388</xmax>
			<ymax>753</ymax>
		</bndbox>
	</object>
	<object>
		<name>stem</name>
		<pose>Unspecified</pose>
		<truncated>0</truncated>
		<difficult>0</difficult>
		<bndbox>
			<xmin>350</xmin>
			<ymin>685</ymin>
			<xmax>364</xmax>
			<ymax>724</ymax>
		</bndbox>
	</object>
	<object>
		<name>stem</name>
		<pose>Unspecified</pose>
		<truncated>0</truncated>
		<difficult>0</difficult>
		<bndbox>
			<xmin>397</xmin>
			<ymin>791</ymin>
			<xmax>537</xmax>
			<ymax>820</ymax>
		</bndbox>
	</object>
	<object>
		<name>stem</name>
		<pose>Unspecified</pose>
		<truncated>0</truncated>
		<difficult>0</difficult>
		<bndbox>
			<xmin>534</xmin>
			<ymin>686</ymin>
			<xmax>555</xmax>
			<ymax>725</ymax>
		</bndbox>
	</object>
	<object>
		<name>stem</name>
		<pose>Unspecified</pose>
		<truncated>0</truncated>
		<difficult>0</difficult>
		<bndbox>
			<xmin>310</xmin>
			<ymin>342</ymin>
			<xmax>403</xmax>
			<ymax>385</ymax>
		</bndbox>
	</object>
	<object>
		<name>stem</name>
		<pose>Unspecified</pose>
		<truncated>0</truncated>
		<difficult>0</difficult>
		<bndbox>
			<xmin>267</xmin>
			<ymin>367</ymin>
			<xmax>315</xmax>
			<ymax>419</ymax>
		</bndbox>
	</object>
	<object>
		<name>stem</name>
		<pose>Unspecified</pose>
		<truncated>0</truncated>
		<difficult>0</difficult>
		<bndbox>
			<xmin>341</xmin>
			<ymin>310</ymin>
			<xmax>418</xmax>
			<ymax>356</ymax>
		</bndbox>
	</object>
	<object>
		<name>stem</name>
		<pose>Unspecified</pose>
		<truncated>0</truncated>
		<difficult>0</difficult>
		<bndbox>
			<xmin>358</xmin>
			<ymin>316</ymin>
			<xmax>457</xmax>
			<ymax>432</ymax>
		</bndbox>
	</object>
	<object>
		<name>stem</name>
		<pose>Unspecified</pose>
		<truncated>0</truncated>
		<difficult>0</difficult>
		<bndbox>
			<xmin>493</xmin>
			<ymin>351</ymin>
			<xmax>510</xmax>
			<ymax>392</ymax>
		</bndbox>
	</object>
	<object>
		<name>stem</name>
		<pose>Unspecified</pose>
		<truncated>0</truncated>
		<difficult>0</difficult>
		<bndbox>
			<xmin>431</xmin>
			<ymin>438</ymin>
			<xmax>494</xmax>
			<ymax>609</ymax>
		</bndbox>
	</object>
	<object>
		<name>stem</name>
		<pose>Unspecified</pose>
		<truncated>0</truncated>
		<difficult>0</difficult>
		<bndbox>
			<xmin>561</xmin>
			<ymin>794</ymin>
			<xmax>678</xmax>
			<ymax>817</ymax>
		</bndbox>
	</object>
	<object>
		<name>stem</name>
		<pose>Unspecified</pose>
		<truncated>0</truncated>
		<difficult>0</difficult>
		<bndbox>
			<xmin>622</xmin>
			<ymin>745</ymin>
			<xmax>683</xmax>
			<ymax>824</ymax>
		</bndbox>
	</object>
	<object>
		<name>stem</name>
		<pose>Unspecified</pose>
		<truncated>0</truncated>
		<difficult>0</difficult>
		<bndbox>
			<xmin>578</xmin>
			<ymin>663</ymin>
			<xmax>629</xmax>
			<ymax>688</ymax>
		</bndbox>
	</object>
	<object>
		<name>stem</name>
		<pose>Unspecified</pose>
		<truncated>0</truncated>
		<difficult>0</difficult>
		<bndbox>
			<xmin>597</xmin>
			<ymin>464</ymin>
			<xmax>669</xmax>
			<ymax>550</ymax>
		</bndbox>
	</object>
	<object>
		<name>stem</name>
		<pose>Unspecified</pose>
		<truncated>0</truncated>
		<difficult>0</difficult>
		<bndbox>
			<xmin>521</xmin>
			<ymin>372</ymin>
			<xmax>580</xmax>
			<ymax>434</ymax>
		</bndbox>
	</object>
	<object>
		<name>stem</name>
		<pose>Unspecified</pose>
		<truncated>0</truncated>
		<difficult>0</difficult>
		<bndbox>
			<xmin>511</xmin>
			<ymin>211</ymin>
			<xmax>521</xmax>
			<ymax>350</ymax>
		</bndbox>
	</object>
	<object>
		<name>leaf</name>
		<pose>Unspecified</pose>
		<truncated>0</truncated>
		<difficult>0</difficult>
		<bndbox>
			<xmin>6</xmin>
			<ymin>289</ymin>
			<xmax>50</xmax>
			<ymax>350</ymax>
		</bndbox>
	</object>
	<object>
		<name>leaf</name>
		<pose>Unspecified</pose>
		<truncated>0</truncated>
		<difficult>0</difficult>
		<bndbox>
			<xmin>26</xmin>
			<ymin>784</ymin>
			<xmax>138</xmax>
			<ymax>842</ymax>
		</bndbox>
	</object>
	<object>
		<name>leaf</name>
		<pose>Unspecified</pose>
		<truncated>0</truncated>
		<difficult>0</difficult>
		<bndbox>
			<xmin>56</xmin>
			<ymin>838</ymin>
			<xmax>148</xmax>
			<ymax>906</ymax>
		</bndbox>
	</object>
	<object>
		<name>leaf</name>
		<pose>Unspecified</pose>
		<truncated>1</truncated>
		<difficult>0</difficult>
		<bndbox>
			<xmin>1</xmin>
			<ymin>817</ymin>
			<xmax>69</xmax>
			<ymax>886</ymax>
		</bndbox>
	</object>
</annotation>
