# Supplementary material for: Detection and annotation of plant organs from digitised herbarium scans using deep learning
Source: Biodivers Data J. 2020 Dec 10;8:e57090. doi: 10.3897/BDJ.8.e57090 (PMC7746675; doi:10.3897/BDJ.8.e57090)
Supplement: Supplementary material 1 — Plant Organ Annotations [file bdj-08-e57090-s001.zip › MNHN Paris Herbarium/436955724.xml]

<annotation>
	<folder>scans</folder>
	<filename>436955724.jpg</filename>
	<path>dataset/HerbarParis/scans/436955724.jpg</path>
	<source>
		<database>MNHN</database>
	</source>
	<size>
		<width>800</width>
		<height>1200</height>
		<depth>3</depth>
	</size>
	<segmented>0</segmented>
	<object>
		<name>flower</name>
		<pose>Unspecified</pose>
		<truncated>0</truncated>
		<difficult>0</difficult>
		<bndbox>
			<xmin>306</xmin>
			<ymin>698</ymin>
			<xmax>328</xmax>
			<ymax>722</ymax>
		</bndbox>
	</object>
	<object>
		<name>flower</name>
		<pose>Unspecified</pose>
		<truncated>0</truncated>
		<difficult>0</difficult>
		<bndbox>
			<xmin>281</xmin>
			<ymin>676</ymin>
			<xmax>302</xmax>
			<ymax>698</ymax>
		</bndbox>
	</object>
	<object>
		<name>flower</name>
		<pose>Unspecified</pose>
		<truncated>0</truncated>
		<difficult>0</difficult>
		<bndbox>
			<xmin>174</xmin>
			<ymin>623</ymin>
			<xmax>200</xmax>
			<ymax>643</ymax>
		</bndbox>
	</object>
	<object>
		<name>flower</name>
		<pose>Unspecified</pose>
		<truncated>0</truncated>
		<difficult>0</difficult>
		<bndbox>
			<xmin>546</xmin>
			<ymin>742</ymin>
			<xmax>562</xmax>
			<ymax>758</ymax>
		</bndbox>
	</object>
	<object>
		<name>flower</name>
		<pose>Unspecified</pose>
		<truncated>0</truncated>
		<difficult>0</difficult>
		<bndbox>
			<xmin>574</xmin>
			<ymin>719</ymin>
			<xmax>589</xmax>
			<ymax>738</ymax>
		</bndbox>
	</object>
	<object>
		<name>flower</name>
		<pose>Unspecified</pose>
		<truncated>0</truncated>
		<difficult>0</difficult>
		<bndbox>
			<xmin>603</xmin>
			<ymin>707</ymin>
			<xmax>624</xmax>
			<ymax>729</ymax>
		</bndbox>
	</object>
	<object>
		<name>flower</name>
		<pose>Unspecified</pose>
		<truncated>0</truncated>
		<difficult>0</difficult>
		<bndbox>
			<xmin>435</xmin>
			<ymin>932</ymin>
			<xmax>467</xmax>
			<ymax>948</ymax>
		</bndbox>
	</object>
	<object>
		<name>flower</name>
		<pose>Unspecified</pose>
		<truncated>0</truncated>
		<difficult>0</difficult>
		<bndbox>
			<xmin>426</xmin>
			<ymin>832</ymin>
			<xmax>443</xmax>
			<ymax>849</ymax>
		</bndbox>
	</object>
	<object>
		<name>flower</name>
		<pose>Unspecified</pose>
		<truncated>0</truncated>
		<difficult>0</difficult>
		<bndbox>
			<xmin>377</xmin>
			<ymin>500</ymin>
			<xmax>410</xmax>
			<ymax>531</ymax>
		</bndbox>
	</object>
	<object>
		<name>flower</name>
		<pose>Unspecified</pose>
		<truncated>0</truncated>
		<difficult>0</difficult>
		<bndbox>
			<xmin>437</xmin>
			<ymin>520</ymin>
			<xmax>482</xmax>
			<ymax>560</ymax>
		</bndbox>
	</object>
	<object>
		<name>flower</name>
		<pose>Unspecified</pose>
		<truncated>0</truncated>
		<difficult>0</difficult>
		<bndbox>
			<xmin>437</xmin>
			<ymin>472</ymin>
			<xmax>455</xmax>
			<ymax>504</ymax>
		</bndbox>
	</object>
	<object>
		<name>flower</name>
		<pose>Unspecified</pose>
		<truncated>0</truncated>
		<difficult>0</difficult>
		<bndbox>
			<xmin>284</xmin>
			<ymin>423</ymin>
			<xmax>312</xmax>
			<ymax>443</ymax>
		</bndbox>
	</object>
	<object>
		<name>flower</name>
		<pose>Unspecified</pose>
		<truncated>0</truncated>
		<difficult>0</difficult>
		<bndbox>
			<xmin>440</xmin>
			<ymin>362</ymin>
			<xmax>470</xmax>
			<ymax>403</ymax>
		</bndbox>
	</object>
	<object>
		<name>flower</name>
		<pose>Unspecified</pose>
		<truncated>0</truncated>
		<difficult>0</difficult>
		<bndbox>
			<xmin>432</xmin>
			<ymin>328</ymin>
			<xmax>477</xmax>
			<ymax>353</ymax>
		</bndbox>
	</object>
	<object>
		<name>leaf</name>
		<pose>Unspecified</pose>
		<truncated>0</truncated>
		<difficult>0</difficult>
		<bndbox>
			<xmin>27</xmin>
			<ymin>426</ymin>
			<xmax>205</xmax>
			<ymax>600</ymax>
		</bndbox>
	</object>
	<object>
		<name>leaf</name>
		<pose>Unspecified</pose>
		<truncated>0</truncated>
		<difficult>0</difficult>
		<bndbox>
			<xmin>194</xmin>
			<ymin>543</ymin>
			<xmax>267</xmax>
			<ymax>646</ymax>
		</bndbox>
	</object>
	<object>
		<name>flower</name>
		<pose>Unspecified</pose>
		<truncated>0</truncated>
		<difficult>0</difficult>
		<bndbox>
			<xmin>130</xmin>
			<ymin>712</ymin>
			<xmax>166</xmax>
			<ymax>730</ymax>
		</bndbox>
	</object>
	<object>
		<name>leaf</name>
		<pose>Unspecified</pose>
		<truncated>0</truncated>
		<difficult>0</difficult>
		<bndbox>
			<xmin>115</xmin>
			<ymin>646</ymin>
			<xmax>203</xmax>
			<ymax>720</ymax>
		</bndbox>
	</object>
	<object>
		<name>leaf</name>
		<pose>Unspecified</pose>
		<truncated>0</truncated>
		<difficult>0</difficult>
		<bndbox>
			<xmin>429</xmin>
			<ymin>821</ymin>
			<xmax>597</xmax>
			<ymax>934</ymax>
		</bndbox>
	</object>
	<object>
		<name>leaf</name>
		<pose>Unspecified</pose>
		<truncated>0</truncated>
		<difficult>0</difficult>
		<bndbox>
			<xmin>588</xmin>
			<ymin>734</ymin>
			<xmax>650</xmax>
			<ymax>766</ymax>
		</bndbox>
	</object>
	<object>
		<name>leaf</name>
		<pose>Unspecified</pose>
		<truncated>0</truncated>
		<difficult>0</difficult>
		<bndbox>
			<xmin>638</xmin>
			<ymin>630</ymin>
			<xmax>726</xmax>
			<ymax>728</ymax>
		</bndbox>
	</object>
	<object>
		<name>leaf</name>
		<pose>Unspecified</pose>
		<truncated>0</truncated>
		<difficult>0</difficult>
		<bndbox>
			<xmin>542</xmin>
			<ymin>549</ymin>
			<xmax>639</xmax>
			<ymax>694</ymax>
		</bndbox>
	</object>
	<object>
		<name>leaf</name>
		<pose>Unspecified</pose>
		<truncated>0</truncated>
		<difficult>0</difficult>
		<bndbox>
			<xmin>413</xmin>
			<ymin>568</ymin>
			<xmax>553</xmax>
			<ymax>692</ymax>
		</bndbox>
	</object>
	<object>
		<name>leaf</name>
		<pose>Unspecified</pose>
		<truncated>0</truncated>
		<difficult>0</difficult>
		<bndbox>
			<xmin>599</xmin>
			<ymin>523</ymin>
			<xmax>740</xmax>
			<ymax>613</ymax>
		</bndbox>
	</object>
	<object>
		<name>leaf</name>
		<pose>Unspecified</pose>
		<truncated>0</truncated>
		<difficult>0</difficult>
		<bndbox>
			<xmin>541</xmin>
			<ymin>397</ymin>
			<xmax>736</xmax>
			<ymax>539</ymax>
		</bndbox>
	</object>
	<object>
		<name>leaf</name>
		<pose>Unspecified</pose>
		<truncated>0</truncated>
		<difficult>0</difficult>
		<bndbox>
			<xmin>442</xmin>
			<ymin>452</ymin>
			<xmax>501</xmax>
			<ymax>555</ymax>
		</bndbox>
	</object>
	<object>
		<name>leaf</name>
		<pose>Unspecified</pose>
		<truncated>0</truncated>
		<difficult>0</difficult>
		<bndbox>
			<xmin>400</xmin>
			<ymin>428</ymin>
			<xmax>436</xmax>
			<ymax>483</ymax>
		</bndbox>
	</object>
	<object>
		<name>leaf</name>
		<pose>Unspecified</pose>
		<truncated>0</truncated>
		<difficult>0</difficult>
		<bndbox>
			<xmin>342</xmin>
			<ymin>320</ymin>
			<xmax>397</xmax>
			<ymax>374</ymax>
		</bndbox>
	</object>
	<object>
		<name>leaf</name>
		<pose>Unspecified</pose>
		<truncated>0</truncated>
		<difficult>0</difficult>
		<bndbox>
			<xmin>614</xmin>
			<ymin>224</ymin>
			<xmax>771</xmax>
			<ymax>374</ymax>
		</bndbox>
	</object>
	<object>
		<name>leaf</name>
		<pose>Unspecified</pose>
		<truncated>0</truncated>
		<difficult>0</difficult>
		<bndbox>
			<xmin>558</xmin>
			<ymin>240</ymin>
			<xmax>617</xmax>
			<ymax>346</ymax>
		</bndbox>
	</object>
	<object>
		<name>leaf</name>
		<pose>Unspecified</pose>
		<truncated>0</truncated>
		<difficult>0</difficult>
		<bndbox>
			<xmin>509</xmin>
			<ymin>280</ymin>
			<xmax>558</xmax>
			<ymax>334</ymax>
		</bndbox>
	</object>
	<object>
		<name>leaf</name>
		<pose>Unspecified</pose>
		<truncated>0</truncated>
		<difficult>0</difficult>
		<bndbox>
			<xmin>509</xmin>
			<ymin>175</ymin>
			<xmax>592</xmax>
			<ymax>263</ymax>
		</bndbox>
	</object>
	<object>
		<name>leaf</name>
		<pose>Unspecified</pose>
		<truncated>0</truncated>
		<difficult>0</difficult>
		<bndbox>
			<xmin>452</xmin>
			<ymin>220</ymin>
			<xmax>502</xmax>
			<ymax>292</ymax>
		</bndbox>
	</object>
	<object>
		<name>leaf</name>
		<pose>Unspecified</pose>
		<truncated>0</truncated>
		<difficult>0</difficult>
		<bndbox>
			<xmin>414</xmin>
			<ymin>262</ymin>
			<xmax>455</xmax>
			<ymax>303</ymax>
		</bndbox>
	</object>
	<object>
		<name>leaf</name>
		<pose>Unspecified</pose>
		<truncated>0</truncated>
		<difficult>0</difficult>
		<bndbox>
			<xmin>262</xmin>
			<ymin>226</ymin>
			<xmax>374</xmax>
			<ymax>298</ymax>
		</bndbox>
	</object>
	<object>
		<name>leaf</name>
		<pose>Unspecified</pose>
		<truncated>0</truncated>
		<difficult>0</difficult>
		<bndbox>
			<xmin>374</xmin>
			<ymin>178</ymin>
			<xmax>452</xmax>
			<ymax>262</ymax>
		</bndbox>
	</object>
	<object>
		<name>leaf</name>
		<pose>Unspecified</pose>
		<truncated>0</truncated>
		<difficult>0</difficult>
		<bndbox>
			<xmin>223</xmin>
			<ymin>125</ymin>
			<xmax>359</xmax>
			<ymax>218</ymax>
		</bndbox>
	</object>
	<object>
		<name>leaf</name>
		<pose>Unspecified</pose>
		<truncated>0</truncated>
		<difficult>0</difficult>
		<bndbox>
			<xmin>377</xmin>
			<ymin>75</ymin>
			<xmax>467</xmax>
			<ymax>194</ymax>
		</bndbox>
	</object>
	<object>
		<name>leaf</name>
		<pose>Unspecified</pose>
		<truncated>0</truncated>
		<difficult>0</difficult>
		<bndbox>
			<xmin>252</xmin>
			<ymin>10</ymin>
			<xmax>395</xmax>
			<ymax>119</ymax>
		</bndbox>
	</object>
	<object>
		<name>stem</name>
		<pose>Unspecified</pose>
		<truncated>0</truncated>
		<difficult>0</difficult>
		<bndbox>
			<xmin>472</xmin>
			<ymin>338</ymin>
			<xmax>552</xmax>
			<ymax>356</ymax>
		</bndbox>
	</object>
	<object>
		<name>stem</name>
		<pose>Unspecified</pose>
		<truncated>0</truncated>
		<difficult>0</difficult>
		<bndbox>
			<xmin>380</xmin>
			<ymin>260</ymin>
			<xmax>392</xmax>
			<ymax>317</ymax>
		</bndbox>
	</object>
	<object>
		<name>stem</name>
		<pose>Unspecified</pose>
		<truncated>0</truncated>
		<difficult>0</difficult>
		<bndbox>
			<xmin>310</xmin>
			<ymin>488</ymin>
			<xmax>370</xmax>
			<ymax>692</ymax>
		</bndbox>
	</object>
	<object>
		<name>stem</name>
		<pose>Unspecified</pose>
		<truncated>0</truncated>
		<difficult>0</difficult>
		<bndbox>
			<xmin>355</xmin>
			<ymin>532</ymin>
			<xmax>426</xmax>
			<ymax>607</ymax>
		</bndbox>
	</object>
	<object>
		<name>stem</name>
		<pose>Unspecified</pose>
		<truncated>0</truncated>
		<difficult>0</difficult>
		<bndbox>
			<xmin>204</xmin>
			<ymin>653</ymin>
			<xmax>281</xmax>
			<ymax>756</ymax>
		</bndbox>
	</object>
	<object>
		<name>stem</name>
		<pose>Unspecified</pose>
		<truncated>0</truncated>
		<difficult>0</difficult>
		<bndbox>
			<xmin>259</xmin>
			<ymin>726</ymin>
			<xmax>323</xmax>
			<ymax>1000</ymax>
		</bndbox>
	</object>
	<object>
		<name>stem</name>
		<pose>Unspecified</pose>
		<truncated>0</truncated>
		<difficult>0</difficult>
		<bndbox>
			<xmin>289</xmin>
			<ymin>845</ymin>
			<xmax>436</xmax>
			<ymax>942</ymax>
		</bndbox>
	</object>
	<object>
		<name>stem</name>
		<pose>Unspecified</pose>
		<truncated>0</truncated>
		<difficult>0</difficult>
		<bndbox>
			<xmin>489</xmin>
			<ymin>762</ymin>
			<xmax>574</xmax>
			<ymax>824</ymax>
		</bndbox>
	</object>
	<object>
		<name>stem</name>
		<pose>Unspecified</pose>
		<truncated>0</truncated>
		<difficult>0</difficult>
		<bndbox>
			<xmin>561</xmin>
			<ymin>678</ymin>
			<xmax>572</xmax>
			<ymax>736</ymax>
		</bndbox>
	</object>
	<object>
		<name>stem</name>
		<pose>Unspecified</pose>
		<truncated>0</truncated>
		<difficult>0</difficult>
		<bndbox>
			<xmin>499</xmin>
			<ymin>544</ymin>
			<xmax>548</xmax>
			<ymax>567</ymax>
		</bndbox>
	</object>
	<object>
		<name>stem</name>
		<pose>Unspecified</pose>
		<truncated>0</truncated>
		<difficult>0</difficult>
		<bndbox>
			<xmin>322</xmin>
			<ymin>410</ymin>
			<xmax>397</xmax>
			<ymax>453</ymax>
		</bndbox>
	</object>
	<object>
		<name>stem</name>
		<pose>Unspecified</pose>
		<truncated>0</truncated>
		<difficult>0</difficult>
		<bndbox>
			<xmin>392</xmin>
			<ymin>356</ymin>
			<xmax>434</xmax>
			<ymax>395</ymax>
		</bndbox>
	</object>
	<object>
		<name>leaf</name>
		<pose>Unspecified</pose>
		<truncated>0</truncated>
		<difficult>0</difficult>
		<bndbox>
			<xmin>420</xmin>
			<ymin>943</ymin>
			<xmax>537</xmax>
			<ymax>1078</ymax>
		</bndbox>
	</object>
</annotation>
