# Supplementary material for: Detection and annotation of plant organs from digitised herbarium scans using deep learning
Source: Biodivers Data J. 2020 Dec 10;8:e57090. doi: 10.3897/BDJ.8.e57090 (PMC7746675; doi:10.3897/BDJ.8.e57090)
Supplement: Supplementary material 1 — Plant Organ Annotations [file bdj-08-e57090-s001.zip › MNHN Paris Herbarium/436955736.xml]

<annotation>
	<folder>scans</folder>
	<filename>436955736.jpg</filename>
	<path>dataset/HerbarParis/scans/436955736.jpg</path>
	<source>
		<database>MNHN</database>
	</source>
	<size>
		<width>800</width>
		<height>1200</height>
		<depth>3</depth>
	</size>
	<segmented>0</segmented>
	<object>
		<name>flower</name>
		<pose>Unspecified</pose>
		<truncated>0</truncated>
		<difficult>0</difficult>
		<bndbox>
			<xmin>376</xmin>
			<ymin>893</ymin>
			<xmax>400</xmax>
			<ymax>913</ymax>
		</bndbox>
	</object>
	<object>
		<name>flower</name>
		<pose>Unspecified</pose>
		<truncated>0</truncated>
		<difficult>0</difficult>
		<bndbox>
			<xmin>428</xmin>
			<ymin>538</ymin>
			<xmax>445</xmax>
			<ymax>560</ymax>
		</bndbox>
	</object>
	<object>
		<name>flower</name>
		<pose>Unspecified</pose>
		<truncated>0</truncated>
		<difficult>0</difficult>
		<bndbox>
			<xmin>392</xmin>
			<ymin>487</ymin>
			<xmax>417</xmax>
			<ymax>505</ymax>
		</bndbox>
	</object>
	<object>
		<name>flower</name>
		<pose>Unspecified</pose>
		<truncated>0</truncated>
		<difficult>0</difficult>
		<bndbox>
			<xmin>306</xmin>
			<ymin>302</ymin>
			<xmax>335</xmax>
			<ymax>328</ymax>
		</bndbox>
	</object>
	<object>
		<name>leaf</name>
		<pose>Unspecified</pose>
		<truncated>0</truncated>
		<difficult>0</difficult>
		<bndbox>
			<xmin>517</xmin>
			<ymin>128</ymin>
			<xmax>688</xmax>
			<ymax>277</ymax>
		</bndbox>
	</object>
	<object>
		<name>leaf</name>
		<pose>Unspecified</pose>
		<truncated>0</truncated>
		<difficult>0</difficult>
		<bndbox>
			<xmin>213</xmin>
			<ymin>47</ymin>
			<xmax>509</xmax>
			<ymax>246</ymax>
		</bndbox>
	</object>
	<object>
		<name>leaf</name>
		<pose>Unspecified</pose>
		<truncated>0</truncated>
		<difficult>0</difficult>
		<bndbox>
			<xmin>96</xmin>
			<ymin>208</ymin>
			<xmax>289</xmax>
			<ymax>436</ymax>
		</bndbox>
	</object>
	<object>
		<name>leaf</name>
		<pose>Unspecified</pose>
		<truncated>0</truncated>
		<difficult>0</difficult>
		<bndbox>
			<xmin>269</xmin>
			<ymin>247</ymin>
			<xmax>387</xmax>
			<ymax>338</ymax>
		</bndbox>
	</object>
	<object>
		<name>leaf</name>
		<pose>Unspecified</pose>
		<truncated>0</truncated>
		<difficult>0</difficult>
		<bndbox>
			<xmin>416</xmin>
			<ymin>248</ymin>
			<xmax>557</xmax>
			<ymax>408</ymax>
		</bndbox>
	</object>
	<object>
		<name>leaf</name>
		<pose>Unspecified</pose>
		<truncated>0</truncated>
		<difficult>0</difficult>
		<bndbox>
			<xmin>314</xmin>
			<ymin>377</ymin>
			<xmax>347</xmax>
			<ymax>433</ymax>
		</bndbox>
	</object>
	<object>
		<name>leaf</name>
		<pose>Unspecified</pose>
		<truncated>0</truncated>
		<difficult>0</difficult>
		<bndbox>
			<xmin>508</xmin>
			<ymin>346</ymin>
			<xmax>718</xmax>
			<ymax>505</ymax>
		</bndbox>
	</object>
	<object>
		<name>leaf</name>
		<pose>Unspecified</pose>
		<truncated>0</truncated>
		<difficult>0</difficult>
		<bndbox>
			<xmin>510</xmin>
			<ymin>486</ymin>
			<xmax>682</xmax>
			<ymax>587</ymax>
		</bndbox>
	</object>
	<object>
		<name>leaf</name>
		<pose>Unspecified</pose>
		<truncated>0</truncated>
		<difficult>0</difficult>
		<bndbox>
			<xmin>432</xmin>
			<ymin>473</ymin>
			<xmax>507</xmax>
			<ymax>543</ymax>
		</bndbox>
	</object>
	<object>
		<name>leaf</name>
		<pose>Unspecified</pose>
		<truncated>0</truncated>
		<difficult>0</difficult>
		<bndbox>
			<xmin>238</xmin>
			<ymin>503</ymin>
			<xmax>419</xmax>
			<ymax>740</ymax>
		</bndbox>
	</object>
	<object>
		<name>leaf</name>
		<pose>Unspecified</pose>
		<truncated>0</truncated>
		<difficult>0</difficult>
		<bndbox>
			<xmin>113</xmin>
			<ymin>521</ymin>
			<xmax>213</xmax>
			<ymax>654</ymax>
		</bndbox>
	</object>
	<object>
		<name>leaf</name>
		<pose>Unspecified</pose>
		<truncated>0</truncated>
		<difficult>0</difficult>
		<bndbox>
			<xmin>112</xmin>
			<ymin>759</ymin>
			<xmax>383</xmax>
			<ymax>960</ymax>
		</bndbox>
	</object>
	<object>
		<name>leaf</name>
		<pose>Unspecified</pose>
		<truncated>0</truncated>
		<difficult>0</difficult>
		<bndbox>
			<xmin>415</xmin>
			<ymin>652</ymin>
			<xmax>545</xmax>
			<ymax>960</ymax>
		</bndbox>
	</object>
	<object>
		<name>stem</name>
		<pose>Unspecified</pose>
		<truncated>0</truncated>
		<difficult>0</difficult>
		<bndbox>
			<xmin>185</xmin>
			<ymin>442</ymin>
			<xmax>248</xmax>
			<ymax>523</ymax>
		</bndbox>
	</object>
	<object>
		<name>stem</name>
		<pose>Unspecified</pose>
		<truncated>0</truncated>
		<difficult>0</difficult>
		<bndbox>
			<xmin>254</xmin>
			<ymin>386</ymin>
			<xmax>308</xmax>
			<ymax>433</ymax>
		</bndbox>
	</object>
	<object>
		<name>stem</name>
		<pose>Unspecified</pose>
		<truncated>0</truncated>
		<difficult>0</difficult>
		<bndbox>
			<xmin>302</xmin>
			<ymin>336</ymin>
			<xmax>404</xmax>
			<ymax>382</ymax>
		</bndbox>
	</object>
	<object>
		<name>stem</name>
		<pose>Unspecified</pose>
		<truncated>0</truncated>
		<difficult>0</difficult>
		<bndbox>
			<xmin>362</xmin>
			<ymin>344</ymin>
			<xmax>410</xmax>
			<ymax>488</ymax>
		</bndbox>
	</object>
	<object>
		<name>stem</name>
		<pose>Unspecified</pose>
		<truncated>0</truncated>
		<difficult>0</difficult>
		<bndbox>
			<xmin>380</xmin>
			<ymin>679</ymin>
			<xmax>397</xmax>
			<ymax>737</ymax>
		</bndbox>
	</object>
	<object>
		<name>stem</name>
		<pose>Unspecified</pose>
		<truncated>0</truncated>
		<difficult>0</difficult>
		<bndbox>
			<xmin>316</xmin>
			<ymin>751</ymin>
			<xmax>352</xmax>
			<ymax>796</ymax>
		</bndbox>
	</object>
	<object>
		<name>stem</name>
		<pose>Unspecified</pose>
		<truncated>0</truncated>
		<difficult>0</difficult>
		<bndbox>
			<xmin>330</xmin>
			<ymin>932</ymin>
			<xmax>434</xmax>
			<ymax>956</ymax>
		</bndbox>
	</object>
	<object>
		<name>stem</name>
		<pose>Unspecified</pose>
		<truncated>0</truncated>
		<difficult>0</difficult>
		<bndbox>
			<xmin>426</xmin>
			<ymin>965</ymin>
			<xmax>507</xmax>
			<ymax>1197</ymax>
		</bndbox>
	</object>
</annotation>
