# Supplementary material for: Detection and annotation of plant organs from digitised herbarium scans using deep learning
Source: Biodivers Data J. 2020 Dec 10;8:e57090. doi: 10.3897/BDJ.8.e57090 (PMC7746675; doi:10.3897/BDJ.8.e57090)
Supplement: Supplementary material 1 — Plant Organ Annotations [file bdj-08-e57090-s001.zip › MNHN Paris Herbarium/436955759.xml]

<annotation>
	<folder>scans</folder>
	<filename>436955759.jpg</filename>
	<path>dataset/HerbarParis/scans/436955759.jpg</path>
	<source>
		<database>MNHN</database>
	</source>
	<size>
		<width>800</width>
		<height>1200</height>
		<depth>3</depth>
	</size>
	<segmented>0</segmented>
	<object>
		<name>flower</name>
		<pose>Unspecified</pose>
		<truncated>0</truncated>
		<difficult>0</difficult>
		<bndbox>
			<xmin>255</xmin>
			<ymin>79</ymin>
			<xmax>447</xmax>
			<ymax>227</ymax>
		</bndbox>
	</object>
	<object>
		<name>flower</name>
		<pose>Unspecified</pose>
		<truncated>0</truncated>
		<difficult>0</difficult>
		<bndbox>
			<xmin>212</xmin>
			<ymin>198</ymin>
			<xmax>232</xmax>
			<ymax>219</ymax>
		</bndbox>
	</object>
	<object>
		<name>flower</name>
		<pose>Unspecified</pose>
		<truncated>0</truncated>
		<difficult>0</difficult>
		<bndbox>
			<xmin>415</xmin>
			<ymin>437</ymin>
			<xmax>440</xmax>
			<ymax>477</ymax>
		</bndbox>
	</object>
	<object>
		<name>flower</name>
		<pose>Unspecified</pose>
		<truncated>0</truncated>
		<difficult>0</difficult>
		<bndbox>
			<xmin>210</xmin>
			<ymin>522</ymin>
			<xmax>334</xmax>
			<ymax>682</ymax>
		</bndbox>
	</object>
	<object>
		<name>leaf</name>
		<pose>Unspecified</pose>
		<truncated>0</truncated>
		<difficult>0</difficult>
		<bndbox>
			<xmin>74</xmin>
			<ymin>172</ymin>
			<xmax>181</xmax>
			<ymax>257</ymax>
		</bndbox>
	</object>
	<object>
		<name>leaf</name>
		<pose>Unspecified</pose>
		<truncated>0</truncated>
		<difficult>0</difficult>
		<bndbox>
			<xmin>200</xmin>
			<ymin>238</ymin>
			<xmax>240</xmax>
			<ymax>280</ymax>
		</bndbox>
	</object>
	<object>
		<name>leaf</name>
		<pose>Unspecified</pose>
		<truncated>0</truncated>
		<difficult>0</difficult>
		<bndbox>
			<xmin>222</xmin>
			<ymin>223</ymin>
			<xmax>279</xmax>
			<ymax>268</ymax>
		</bndbox>
	</object>
	<object>
		<name>leaf</name>
		<pose>Unspecified</pose>
		<truncated>0</truncated>
		<difficult>0</difficult>
		<bndbox>
			<xmin>369</xmin>
			<ymin>211</ymin>
			<xmax>652</xmax>
			<ymax>440</ymax>
		</bndbox>
	</object>
	<object>
		<name>leaf</name>
		<pose>Unspecified</pose>
		<truncated>0</truncated>
		<difficult>0</difficult>
		<bndbox>
			<xmin>174</xmin>
			<ymin>305</ymin>
			<xmax>340</xmax>
			<ymax>489</ymax>
		</bndbox>
	</object>
	<object>
		<name>leaf</name>
		<pose>Unspecified</pose>
		<truncated>0</truncated>
		<difficult>0</difficult>
		<bndbox>
			<xmin>357</xmin>
			<ymin>472</ymin>
			<xmax>450</xmax>
			<ymax>578</ymax>
		</bndbox>
	</object>
	<object>
		<name>leaf</name>
		<pose>Unspecified</pose>
		<truncated>0</truncated>
		<difficult>0</difficult>
		<bndbox>
			<xmin>465</xmin>
			<ymin>733</ymin>
			<xmax>686</xmax>
			<ymax>892</ymax>
		</bndbox>
	</object>
	<object>
		<name>leaf</name>
		<pose>Unspecified</pose>
		<truncated>0</truncated>
		<difficult>0</difficult>
		<bndbox>
			<xmin>427</xmin>
			<ymin>881</ymin>
			<xmax>630</xmax>
			<ymax>995</ymax>
		</bndbox>
	</object>
	<object>
		<name>leaf</name>
		<pose>Unspecified</pose>
		<truncated>0</truncated>
		<difficult>0</difficult>
		<bndbox>
			<xmin>85</xmin>
			<ymin>653</ymin>
			<xmax>290</xmax>
			<ymax>821</ymax>
		</bndbox>
	</object>
	<object>
		<name>leaf</name>
		<pose>Unspecified</pose>
		<truncated>0</truncated>
		<difficult>0</difficult>
		<bndbox>
			<xmin>17</xmin>
			<ymin>787</ymin>
			<xmax>329</xmax>
			<ymax>985</ymax>
		</bndbox>
	</object>
	<object>
		<name>stem</name>
		<pose>Unspecified</pose>
		<truncated>0</truncated>
		<difficult>0</difficult>
		<bndbox>
			<xmin>109</xmin>
			<ymin>475</ymin>
			<xmax>233</xmax>
			<ymax>548</ymax>
		</bndbox>
	</object>
	<object>
		<name>stem</name>
		<pose>Unspecified</pose>
		<truncated>0</truncated>
		<difficult>0</difficult>
		<bndbox>
			<xmin>108</xmin>
			<ymin>254</ymin>
			<xmax>170</xmax>
			<ymax>482</ymax>
		</bndbox>
	</object>
	<object>
		<name>stem</name>
		<pose>Unspecified</pose>
		<truncated>0</truncated>
		<difficult>0</difficult>
		<bndbox>
			<xmin>138</xmin>
			<ymin>279</ymin>
			<xmax>230</xmax>
			<ymax>314</ymax>
		</bndbox>
	</object>
	<object>
		<name>stem</name>
		<pose>Unspecified</pose>
		<truncated>0</truncated>
		<difficult>0</difficult>
		<bndbox>
			<xmin>616</xmin>
			<ymin>312</ymin>
			<xmax>719</xmax>
			<ymax>550</ymax>
		</bndbox>
	</object>
	<object>
		<name>stem</name>
		<pose>Unspecified</pose>
		<truncated>0</truncated>
		<difficult>0</difficult>
		<bndbox>
			<xmin>374</xmin>
			<ymin>596</ymin>
			<xmax>456</xmax>
			<ymax>639</ymax>
		</bndbox>
	</object>
	<object>
		<name>stem</name>
		<pose>Unspecified</pose>
		<truncated>0</truncated>
		<difficult>0</difficult>
		<bndbox>
			<xmin>346</xmin>
			<ymin>799</ymin>
			<xmax>478</xmax>
			<ymax>824</ymax>
		</bndbox>
	</object>
	<object>
		<name>stem</name>
		<pose>Unspecified</pose>
		<truncated>0</truncated>
		<difficult>0</difficult>
		<bndbox>
			<xmin>342</xmin>
			<ymin>922</ymin>
			<xmax>436</xmax>
			<ymax>953</ymax>
		</bndbox>
	</object>
	<object>
		<name>stem</name>
		<pose>Unspecified</pose>
		<truncated>0</truncated>
		<difficult>0</difficult>
		<bndbox>
			<xmin>323</xmin>
			<ymin>572</ymin>
			<xmax>409</xmax>
			<ymax>1092</ymax>
		</bndbox>
	</object>
</annotation>
