# Supplementary material for: Detection and annotation of plant organs from digitised herbarium scans using deep learning
Source: Biodivers Data J. 2020 Dec 10;8:e57090. doi: 10.3897/BDJ.8.e57090 (PMC7746675; doi:10.3897/BDJ.8.e57090)
Supplement: Supplementary material 1 — Plant Organ Annotations [file bdj-08-e57090-s001.zip › MNHN Paris Herbarium/436955765.xml]

<annotation>
	<folder>scans</folder>
	<filename>436955765.jpg</filename>
	<path>dataset/HerbarParis/scans/436955765.jpg</path>
	<source>
		<database>MNHN</database>
	</source>
	<size>
		<width>800</width>
		<height>1200</height>
		<depth>3</depth>
	</size>
	<segmented>0</segmented>
	<object>
		<name>flower</name>
		<pose>Unspecified</pose>
		<truncated>0</truncated>
		<difficult>0</difficult>
		<bndbox>
			<xmin>569</xmin>
			<ymin>620</ymin>
			<xmax>596</xmax>
			<ymax>682</ymax>
		</bndbox>
	</object>
	<object>
		<name>flower</name>
		<pose>Unspecified</pose>
		<truncated>0</truncated>
		<difficult>0</difficult>
		<bndbox>
			<xmin>544</xmin>
			<ymin>612</ymin>
			<xmax>574</xmax>
			<ymax>678</ymax>
		</bndbox>
	</object>
	<object>
		<name>flower</name>
		<pose>Unspecified</pose>
		<truncated>0</truncated>
		<difficult>0</difficult>
		<bndbox>
			<xmin>525</xmin>
			<ymin>629</ymin>
			<xmax>545</xmax>
			<ymax>670</ymax>
		</bndbox>
	</object>
	<object>
		<name>flower</name>
		<pose>Unspecified</pose>
		<truncated>0</truncated>
		<difficult>0</difficult>
		<bndbox>
			<xmin>496</xmin>
			<ymin>610</ymin>
			<xmax>524</xmax>
			<ymax>669</ymax>
		</bndbox>
	</object>
	<object>
		<name>flower</name>
		<pose>Unspecified</pose>
		<truncated>0</truncated>
		<difficult>0</difficult>
		<bndbox>
			<xmin>460</xmin>
			<ymin>582</ymin>
			<xmax>528</xmax>
			<ymax>664</ymax>
		</bndbox>
	</object>
	<object>
		<name>flower</name>
		<pose>Unspecified</pose>
		<truncated>0</truncated>
		<difficult>0</difficult>
		<bndbox>
			<xmin>379</xmin>
			<ymin>585</ymin>
			<xmax>494</xmax>
			<ymax>677</ymax>
		</bndbox>
	</object>
	<object>
		<name>leaf</name>
		<pose>Unspecified</pose>
		<truncated>0</truncated>
		<difficult>0</difficult>
		<bndbox>
			<xmin>369</xmin>
			<ymin>711</ymin>
			<xmax>550</xmax>
			<ymax>899</ymax>
		</bndbox>
	</object>
	<object>
		<name>leaf</name>
		<pose>Unspecified</pose>
		<truncated>0</truncated>
		<difficult>0</difficult>
		<bndbox>
			<xmin>437</xmin>
			<ymin>660</ymin>
			<xmax>522</xmax>
			<ymax>729</ymax>
		</bndbox>
	</object>
	<object>
		<name>leaf</name>
		<pose>Unspecified</pose>
		<truncated>0</truncated>
		<difficult>0</difficult>
		<bndbox>
			<xmin>558</xmin>
			<ymin>668</ymin>
			<xmax>692</xmax>
			<ymax>843</ymax>
		</bndbox>
	</object>
	<object>
		<name>stem</name>
		<pose>Unspecified</pose>
		<truncated>0</truncated>
		<difficult>0</difficult>
		<bndbox>
			<xmin>557</xmin>
			<ymin>848</ymin>
			<xmax>577</xmax>
			<ymax>893</ymax>
		</bndbox>
	</object>
	<object>
		<name>stem</name>
		<pose>Unspecified</pose>
		<truncated>0</truncated>
		<difficult>0</difficult>
		<bndbox>
			<xmin>546</xmin>
			<ymin>872</ymin>
			<xmax>583</xmax>
			<ymax>1006</ymax>
		</bndbox>
	</object>
</annotation>
