# Supplementary material for: Detection and annotation of plant organs from digitised herbarium scans using deep learning
Source: Biodivers Data J. 2020 Dec 10;8:e57090. doi: 10.3897/BDJ.8.e57090 (PMC7746675; doi:10.3897/BDJ.8.e57090)
Supplement: Supplementary material 1 — Plant Organ Annotations [file bdj-08-e57090-s001.zip › MNHN Paris Herbarium/436955770.xml]

<annotation>
	<folder>scans</folder>
	<filename>436955770.jpg</filename>
	<path>dataset/HerbarParis/scans/436955770.jpg</path>
	<source>
		<database>MNHN</database>
	</source>
	<size>
		<width>800</width>
		<height>1200</height>
		<depth>3</depth>
	</size>
	<segmented>0</segmented>
	<object>
		<name>flower</name>
		<pose>Unspecified</pose>
		<truncated>0</truncated>
		<difficult>0</difficult>
		<bndbox>
			<xmin>295</xmin>
			<ymin>159</ymin>
			<xmax>334</xmax>
			<ymax>193</ymax>
		</bndbox>
	</object>
	<object>
		<name>flower</name>
		<pose>Unspecified</pose>
		<truncated>0</truncated>
		<difficult>0</difficult>
		<bndbox>
			<xmin>198</xmin>
			<ymin>177</ymin>
			<xmax>227</xmax>
			<ymax>200</ymax>
		</bndbox>
	</object>
	<object>
		<name>flower</name>
		<pose>Unspecified</pose>
		<truncated>0</truncated>
		<difficult>0</difficult>
		<bndbox>
			<xmin>143</xmin>
			<ymin>196</ymin>
			<xmax>173</xmax>
			<ymax>222</ymax>
		</bndbox>
	</object>
	<object>
		<name>flower</name>
		<pose>Unspecified</pose>
		<truncated>0</truncated>
		<difficult>0</difficult>
		<bndbox>
			<xmin>94</xmin>
			<ymin>186</ymin>
			<xmax>129</xmax>
			<ymax>219</ymax>
		</bndbox>
	</object>
	<object>
		<name>flower</name>
		<pose>Unspecified</pose>
		<truncated>0</truncated>
		<difficult>0</difficult>
		<bndbox>
			<xmin>98</xmin>
			<ymin>61</ymin>
			<xmax>309</xmax>
			<ymax>202</ymax>
		</bndbox>
	</object>
	<object>
		<name>flower</name>
		<pose>Unspecified</pose>
		<truncated>0</truncated>
		<difficult>0</difficult>
		<bndbox>
			<xmin>572</xmin>
			<ymin>381</ymin>
			<xmax>596</xmax>
			<ymax>433</ymax>
		</bndbox>
	</object>
	<object>
		<name>flower</name>
		<pose>Unspecified</pose>
		<truncated>0</truncated>
		<difficult>0</difficult>
		<bndbox>
			<xmin>585</xmin>
			<ymin>319</ymin>
			<xmax>630</xmax>
			<ymax>416</ymax>
		</bndbox>
	</object>
	<object>
		<name>leaf</name>
		<pose>Unspecified</pose>
		<truncated>0</truncated>
		<difficult>0</difficult>
		<bndbox>
			<xmin>174</xmin>
			<ymin>198</ymin>
			<xmax>220</xmax>
			<ymax>238</ymax>
		</bndbox>
	</object>
	<object>
		<name>leaf</name>
		<pose>Unspecified</pose>
		<truncated>0</truncated>
		<difficult>0</difficult>
		<bndbox>
			<xmin>119</xmin>
			<ymin>226</ymin>
			<xmax>193</xmax>
			<ymax>257</ymax>
		</bndbox>
	</object>
	<object>
		<name>leaf</name>
		<pose>Unspecified</pose>
		<truncated>0</truncated>
		<difficult>0</difficult>
		<bndbox>
			<xmin>238</xmin>
			<ymin>93</ymin>
			<xmax>400</xmax>
			<ymax>271</ymax>
		</bndbox>
	</object>
	<object>
		<name>leaf</name>
		<pose>Unspecified</pose>
		<truncated>0</truncated>
		<difficult>0</difficult>
		<bndbox>
			<xmin>61</xmin>
			<ymin>255</ymin>
			<xmax>207</xmax>
			<ymax>360</ymax>
		</bndbox>
	</object>
	<object>
		<name>leaf</name>
		<pose>Unspecified</pose>
		<truncated>0</truncated>
		<difficult>0</difficult>
		<bndbox>
			<xmin>61</xmin>
			<ymin>346</ymin>
			<xmax>251</xmax>
			<ymax>498</ymax>
		</bndbox>
	</object>
	<object>
		<name>leaf</name>
		<pose>Unspecified</pose>
		<truncated>0</truncated>
		<difficult>0</difficult>
		<bndbox>
			<xmin>65</xmin>
			<ymin>481</ymin>
			<xmax>300</xmax>
			<ymax>662</ymax>
		</bndbox>
	</object>
	<object>
		<name>leaf</name>
		<pose>Unspecified</pose>
		<truncated>0</truncated>
		<difficult>0</difficult>
		<bndbox>
			<xmin>123</xmin>
			<ymin>700</ymin>
			<xmax>293</xmax>
			<ymax>862</ymax>
		</bndbox>
	</object>
	<object>
		<name>leaf</name>
		<pose>Unspecified</pose>
		<truncated>0</truncated>
		<difficult>0</difficult>
		<bndbox>
			<xmin>292</xmin>
			<ymin>698</ymin>
			<xmax>401</xmax>
			<ymax>831</ymax>
		</bndbox>
	</object>
	<object>
		<name>leaf</name>
		<pose>Unspecified</pose>
		<truncated>0</truncated>
		<difficult>0</difficult>
		<bndbox>
			<xmin>570</xmin>
			<ymin>640</ymin>
			<xmax>714</xmax>
			<ymax>775</ymax>
		</bndbox>
	</object>
	<object>
		<name>leaf</name>
		<pose>Unspecified</pose>
		<truncated>0</truncated>
		<difficult>0</difficult>
		<bndbox>
			<xmin>359</xmin>
			<ymin>384</ymin>
			<xmax>550</xmax>
			<ymax>625</ymax>
		</bndbox>
	</object>
	<object>
		<name>leaf</name>
		<pose>Unspecified</pose>
		<truncated>0</truncated>
		<difficult>0</difficult>
		<bndbox>
			<xmin>356</xmin>
			<ymin>287</ymin>
			<xmax>532</xmax>
			<ymax>410</ymax>
		</bndbox>
	</object>
	<object>
		<name>leaf</name>
		<pose>Unspecified</pose>
		<truncated>0</truncated>
		<difficult>0</difficult>
		<bndbox>
			<xmin>312</xmin>
			<ymin>227</ymin>
			<xmax>399</xmax>
			<ymax>379</ymax>
		</bndbox>
	</object>
	<object>
		<name>stem</name>
		<pose>Unspecified</pose>
		<truncated>0</truncated>
		<difficult>0</difficult>
		<bndbox>
			<xmin>218</xmin>
			<ymin>273</ymin>
			<xmax>308</xmax>
			<ymax>343</ymax>
		</bndbox>
	</object>
	<object>
		<name>stem</name>
		<pose>Unspecified</pose>
		<truncated>0</truncated>
		<difficult>0</difficult>
		<bndbox>
			<xmin>301</xmin>
			<ymin>386</ymin>
			<xmax>354</xmax>
			<ymax>522</ymax>
		</bndbox>
	</object>
	<object>
		<name>stem</name>
		<pose>Unspecified</pose>
		<truncated>0</truncated>
		<difficult>0</difficult>
		<bndbox>
			<xmin>298</xmin>
			<ymin>574</ymin>
			<xmax>363</xmax>
			<ymax>608</ymax>
		</bndbox>
	</object>
	<object>
		<name>stem</name>
		<pose>Unspecified</pose>
		<truncated>0</truncated>
		<difficult>0</difficult>
		<bndbox>
			<xmin>337</xmin>
			<ymin>502</ymin>
			<xmax>360</xmax>
			<ymax>693</ymax>
		</bndbox>
	</object>
	<object>
		<name>stem</name>
		<pose>Unspecified</pose>
		<truncated>0</truncated>
		<difficult>0</difficult>
		<bndbox>
			<xmin>323</xmin>
			<ymin>821</ymin>
			<xmax>522</xmax>
			<ymax>1014</ymax>
		</bndbox>
	</object>
	<object>
		<name>leaf</name>
		<pose>Unspecified</pose>
		<truncated>0</truncated>
		<difficult>0</difficult>
		<bndbox>
			<xmin>365</xmin>
			<ymin>620</ymin>
			<xmax>573</xmax>
			<ymax>821</ymax>
		</bndbox>
	</object>
	<object>
		<name>leaf</name>
		<pose>Unspecified</pose>
		<truncated>0</truncated>
		<difficult>0</difficult>
		<bndbox>
			<xmin>628</xmin>
			<ymin>534</ymin>
			<xmax>777</xmax>
			<ymax>651</ymax>
		</bndbox>
	</object>
	<object>
		<name>leaf</name>
		<pose>Unspecified</pose>
		<truncated>0</truncated>
		<difficult>0</difficult>
		<bndbox>
			<xmin>557</xmin>
			<ymin>323</ymin>
			<xmax>735</xmax>
			<ymax>642</ymax>
		</bndbox>
	</object>
</annotation>
